# Supplementary material for: Globally elevated levels of histone H3 lysine 9 trimethylation in early infancy are associated with poor growth trajectory in Bangladeshi children
Source: Clin Epigenetics. 2023 Aug 11;15:129. doi: 10.1186/s13148-023-01548-z (PMC10422758; doi:10.1186/s13148-023-01548-z)
Supplement: Supplementary file 2 — Additional file 2: Table S3. Differential analysis results infants. [file 13148_2023_1548_MOESM2_ESM.xlsx]

## Sheet: Table_S3_differential_analysis_
Table S3. H3K9me3 DESeq2 results from 18-week-old children vs. ∆HAZ (1yr) controlling for sex
H3K9me region	baseMean	log2FoldChange	lfcSE	stat	pvalue	padj
chr1_108403000_108405999	116.54	-0.459689	0.101133	-4.5454	5.48319e-06	0.00890211
chr1_161956000_161962999	143.532	-0.337304	0.0744423	-4.53108	5.86823e-06	0.00890211
chr10_3080000_3083999	97.4027	-0.38298	0.0831735	-4.60459	4.13281e-06	0.00890211
chr10_128850000_128859999	243.243	-0.353317	0.0777057	-4.54685	5.4454e-06	0.00890211
chr11_119307000_119308999	60.3483	-0.394778	0.0849189	-4.64888	3.33738e-06	0.00890211
chr14_34673000_34674999	35.3663	-0.59307	0.119483	-4.96365	6.91821e-07	0.00890211
chr2_55256000_55266999	195.468	-0.394342	0.0827854	-4.76343	1.90334e-06	0.00890211
chr2_232679000_232714999	773.917	-0.39748	0.0860708	-4.61806	3.87349e-06	0.00890211
chr20_3376000_3377999	73.0919	-0.410361	0.0870312	-4.7151	2.41591e-06	0.00890211
chr20_4182000_4185999	107.892	-0.388007	0.0831871	-4.66427	3.09722e-06	0.00890211
chr4_2772000_2772999	32.5235	-1.01784	0.200663	-5.07241	3.92807e-07	0.00890211
chr4_102719000_102720999	74.975	-0.39104	0.0861447	-4.53934	5.64317e-06	0.00890211
chr4_145998000_145999999	71.2809	-0.371221	0.080164	-4.63077	3.64307e-06	0.00890211
chr5_33278000_33280999	80.9295	-0.384071	0.0843507	-4.55326	5.28208e-06	0.00890211
chr5_148647000_148650999	172.481	-0.384017	0.0801144	-4.79336	1.64015e-06	0.00890211
chr7_143877000_143886999	201.636	-0.384641	0.0789334	-4.87298	1.09928e-06	0.00890211
chr7_143958000_143977999	448.276	-0.429987	0.093316	-4.60786	4.06838e-06	0.00890211
chr8_11385000_11388999	140.755	-0.385943	0.0845793	-4.56309	5.04061e-06	0.00890211
chr8_128477000_128481999	129.992	-0.375724	0.0824645	-4.55619	5.20903e-06	0.00890211
chr10_74375000_74376999	71.8075	-0.408992	0.0911734	-4.48587	7.26181e-06	0.0092267
chr10_120240000_120251999	218.458	-0.333493	0.0742788	-4.48975	7.13077e-06	0.0092267
chr13_39899000_39908999	213.617	-0.297847	0.0664404	-4.48293	7.36267e-06	0.0092267
chr8_91810000_91814999	143.996	-0.339627	0.0756648	-4.48857	7.1703e-06	0.0092267
chr7_39940000_39956999	325.586	-0.320225	0.072165	-4.43741	9.10488e-06	0.0109346
chr6_158145000_158147999	107.613	-0.357367	0.0808544	-4.41989	9.87529e-06	0.0110021
chr6_163887000_163892999	151.385	-0.349997	0.0793528	-4.41065	1.03062e-05	0.0110021
chr8_52822000_52841999	294.42	-0.310788	0.070358	-4.41725	9.99666e-06	0.0110021
chr9_44958000_45003999	1487.69	-0.39772	0.0903658	-4.40123	1.0764e-05	0.0110804
chr1_173462000_173467999	169.882	-0.34939	0.0802547	-4.35352	1.33971e-05	0.011747
chr10_28696000_28705999	158.689	-0.327111	0.0749341	-4.36532	1.26939e-05	0.011747
chr16_24494000_24500999	133.177	-0.365182	0.0837624	-4.35974	1.30217e-05	0.011747
chr6_71529000_71533999	159.844	-0.373082	0.0858427	-4.34612	1.3857e-05	0.011747
chr8_73206000_73210999	127.365	-0.367337	0.0839065	-4.37794	1.19807e-05	0.011747
chr9_41444000_41447999	66.9252	-0.445476	0.102465	-4.34759	1.37643e-05	0.011747
chr1_12920000_12949999	509.138	-0.314932	0.0740248	-4.25441	2.09599e-05	0.012734
chr1_90128000_90130999	89.1295	-0.352274	0.082943	-4.24718	2.16482e-05	0.012734
chr10_101892000_101896999	165.434	-0.332576	0.0779156	-4.26842	1.96867e-05	0.012734
chr12_69880000_69881999	89.177	-0.350058	0.0817035	-4.28449	1.83158e-05	0.012734
chr17_35435000_35436999	70.4991	-0.400367	0.094224	-4.2491	2.14635e-05	0.012734
chr2_7314000_7317999	123.523	-0.338191	0.0793157	-4.26386	2.00922e-05	0.012734
chr2_43345000_43347999	108.962	-0.404129	0.0949493	-4.25626	2.07875e-05	0.012734
chr20_46491000_46492999	76.5418	-0.415165	0.0966066	-4.29748	1.7275e-05	0.012734
chr3_138317000_138322999	117.367	-0.351133	0.0815673	-4.30483	1.67114e-05	0.012734
chr4_177011000_177013999	99.2948	-0.347925	0.0819073	-4.24779	2.15886e-05	0.012734
chr5_148524000_148526999	102.133	-0.352559	0.0825048	-4.27319	1.92696e-05	0.012734
chr7_144013000_144017999	133.793	-0.449184	0.105561	-4.2552	2.08862e-05	0.012734
chr9_47161000_47292999	2510.16	-0.354952	0.0828507	-4.28423	1.83372e-05	0.012734
chr9_93855000_93857999	105.188	-0.364987	0.0858777	-4.25008	2.13691e-05	0.012734
chr9_137091000_137095999	95.0912	-0.385178	0.0891619	-4.31998	1.56044e-05	0.012734
chr10_116381000_116384999	93.7405	-0.383252	0.0904153	-4.23879	2.24725e-05	0.0128435
chr17_26536000_26550999	255.997	-0.323416	0.0764231	-4.23191	2.31711e-05	0.0128435
chr5_6837000_6842999	72.5	-0.501043	0.118359	-4.23323	2.30354e-05	0.0128435
chr1_227000_266999	425.08	-0.26896	0.0842333	-3.19304	0.00140785	0.0129011
chr1_337000_355999	145.773	-0.249847	0.0792083	-3.1543	0.00160885	0.0129011
chr1_390000_403999	138.809	-0.245738	0.0810113	-3.03338	0.00241835	0.0129011
chr1_607000_617999	102.64	-0.332976	0.0928186	-3.58738	0.000334012	0.0129011
chr1_1123000_1131999	231.32	-0.306868	0.0860307	-3.56696	0.000361143	0.0129011
chr1_1882000_1882999	51.4238	-0.335956	0.108471	-3.0972	0.0019536	0.0129011
chr1_5838000_5851999	252.296	-0.294698	0.0840021	-3.50823	0.000451107	0.0129011
chr1_5884000_5885999	75.8195	-0.28916	0.09359	-3.08965	0.00200393	0.0129011
chr1_6770000_6773999	143.419	-0.320719	0.0820734	-3.90771	9.31754e-05	0.0129011
chr1_7454000_7460999	242.205	-0.269443	0.0843434	-3.1946	0.00140027	0.0129011
chr1_7658000_7667999	247.168	-0.271157	0.0822449	-3.29694	0.000977443	0.0129011
chr1_7897000_7901999	197.091	-0.271575	0.0863078	-3.14659	0.00165189	0.0129011
chr1_7935000_7951999	305.4	-0.265537	0.0654656	-4.05613	4.98929e-05	0.0129011
chr1_12156000_12158999	96.1647	-0.283834	0.0913021	-3.10874	0.00187887	0.0129011
chr1_12445000_12450999	309.109	-0.30188	0.087761	-3.4398	0.000582139	0.0129011
chr1_12621000_12625999	228.662	-0.277182	0.0878353	-3.1557	0.00160115	0.0129011
chr1_12758000_12767999	247.567	-0.279628	0.0850495	-3.28783	0.00100963	0.0129011
chr1_12787000_12799999	471.82	-0.272346	0.0797007	-3.41711	0.000632891	0.0129011
chr1_12805000_12812999	390.669	-0.265551	0.0852276	-3.11578	0.00183457	0.0129011
chr1_12890000_12912999	427.639	-0.309217	0.0766863	-4.03223	5.52494e-05	0.0129011
chr1_13007000_13009999	68.1239	-0.389217	0.0975482	-3.99	6.60737e-05	0.0129011
chr1_13040000_13049999	145.722	-0.364426	0.101312	-3.59705	0.000321844	0.0129011
chr1_13320000_13325999	84.8693	-0.364534	0.0929365	-3.92239	8.76733e-05	0.0129011
chr1_13398000_13428999	306.841	-0.276054	0.0739689	-3.73204	0.000189938	0.0129011
chr1_13436000_13443999	126.886	-0.265373	0.0815205	-3.25529	0.00113275	0.0129011
chr1_13638000_13644999	110.29	-0.325708	0.0884047	-3.68428	0.000229352	0.0129011
chr1_14162000_14189999	539.691	-0.249528	0.0786566	-3.17238	0.00151196	0.0129011
chr1_14296000_14298999	103.609	-0.32679	0.0929339	-3.51637	0.00043749	0.0129011
chr1_14698000_14718999	603.089	-0.265602	0.083142	-3.19456	0.00140046	0.0129011
chr1_15029000_15036999	216.664	-0.249657	0.0799293	-3.12348	0.00178728	0.0129011
chr1_15589000_15596999	173.758	-0.281235	0.0802374	-3.50504	0.00045654	0.0129011
chr1_17390000_17392999	100.793	-0.314141	0.10138	-3.09864	0.00194413	0.0129011
chr1_17514000_17518999	118.223	-0.305005	0.0959124	-3.18004	0.00147253	0.0129011
chr1_18073000_18088999	505.157	-0.271504	0.0873327	-3.10884	0.00187821	0.0129011
chr1_18750000_18778999	499.754	-0.26632	0.0816688	-3.26097	0.00111032	0.0129011
chr1_19306000_19309999	155.335	-0.2954	0.095798	-3.08357	0.00204535	0.0129011
chr1_19600000_19606999	230.837	-0.314857	0.0831574	-3.78628	0.00015292	0.0129011
chr1_19856000_19880999	741.075	-0.271863	0.0865579	-3.14082	0.00168477	0.0129011
chr1_24578000_24601999	510.771	-0.246122	0.0763742	-3.22258	0.0012704	0.0129011
chr1_25402000_25405999	152.5	-0.295211	0.0914763	-3.22718	0.00125016	0.0129011
chr1_25477000_25492999	261.039	-0.250741	0.0667603	-3.75585	0.000172757	0.0129011
chr1_25636000_25641999	168.913	-0.481451	0.144639	-3.32864	0.000872715	0.0129011
chr1_28027000_28035999	221.129	-0.268809	0.0850895	-3.15913	0.00158241	0.0129011
chr1_30450000_30455999	137.771	-0.277133	0.0831717	-3.33206	0.000862046	0.0129011
chr1_30952000_30975999	731.087	-0.277551	0.0899611	-3.08524	0.00203389	0.0129011
chr1_31020000_31041999	686.105	-0.257534	0.0844739	-3.04868	0.00229848	0.0129011
chr1_31682000_31686999	103.639	-0.253935	0.0836345	-3.03625	0.00239537	0.0129011
chr1_31916000_31969999	1585.59	-0.267304	0.0801124	-3.33661	0.000848071	0.0129011
chr1_32612000_32615999	158.393	-0.302875	0.0994433	-3.04571	0.00232134	0.0129011
chr1_32880000_32885999	158.613	-0.301848	0.0877371	-3.44037	0.00058091	0.0129011
chr1_32903000_32906999	123.009	-0.274025	0.0899082	-3.04783	0.00230497	0.0129011
chr1_32914000_32937999	482.934	-0.269248	0.0802918	-3.35337	0.00079835	0.0129011
chr1_33688000_33692999	236.059	-0.303399	0.0930307	-3.26128	0.0011091	0.0129011
chr1_33879000_33885999	337.123	-0.270193	0.0882415	-3.06197	0.00219884	0.0129011
chr1_34010000_34022999	322.488	-0.270208	0.0822626	-3.2847	0.00102092	0.0129011
chr1_34135000_34147999	328.83	-0.280267	0.0911238	-3.07568	0.00210025	0.0129011
chr1_34260000_34282999	571.289	-0.254213	0.080272	-3.16689	0.00154077	0.0129011
chr1_34355000_34357999	87.4926	-0.315076	0.0872841	-3.60977	0.000306463	0.0129011
chr1_34515000_34516999	71.8077	-0.298586	0.0987318	-3.02422	0.00249278	0.0129011
chr1_34573000_34589999	418.385	-0.254991	0.0793349	-3.21411	0.00130848	0.0129011
chr1_35013000_35023999	240.975	-0.257844	0.0769771	-3.34962	0.000809223	0.0129011
chr1_35356000_35360999	258.693	-0.335682	0.1012	-3.31701	0.000909876	0.0129011
chr1_35514000_35528999	212.499	-0.258386	0.0814563	-3.17208	0.0015135	0.0129011
chr1_35744000_35750999	193.966	-0.284251	0.0812213	-3.49971	0.000465766	0.0129011
chr1_35943000_35959999	366.895	-0.255683	0.0829109	-3.08382	0.00204359	0.0129011
chr1_35980000_35997999	552.809	-0.244467	0.0799993	-3.05587	0.00224411	0.0129011
chr1_37831000_37847999	338.28	-0.284235	0.0832707	-3.41339	0.000641602	0.0129011
chr1_38742000_38747999	224.241	-0.279327	0.0845106	-3.30523	0.000948977	0.0129011
chr1_38769000_38791999	446.811	-0.240821	0.0782618	-3.07712	0.0020901	0.0129011
chr1_38838000_38842999	146.565	-0.292783	0.0904835	-3.23577	0.00121316	0.0129011
chr1_38926000_38946999	376.053	-0.232199	0.0732931	-3.16808	0.00153447	0.0129011
chr1_39124000_39135999	283.137	-0.255875	0.0792774	-3.22759	0.00124836	0.0129011
chr1_39234000_39236999	107.586	-0.276716	0.0891869	-3.10266	0.00191792	0.0129011
chr1_39443000_39446999	145.313	-0.31897	0.0842647	-3.78534	0.0001535	0.0129011
chr1_40270000_40273999	132.82	-0.287325	0.0888415	-3.23413	0.00122015	0.0129011
chr1_40567000_40583999	565.92	-0.249942	0.0817996	-3.05554	0.00224659	0.0129011
chr1_40823000_40836999	416.792	-0.279996	0.0779818	-3.59053	0.000330008	0.0129011
chr1_41335000_41361999	451.361	-0.266524	0.0791516	-3.36726	0.000759182	0.0129011
chr1_41717000_41722999	166.772	-0.297329	0.0961363	-3.09279	0.00198284	0.0129011
chr1_42065000_42072999	156.093	-0.273937	0.08859	-3.09219	0.00198686	0.0129011
chr1_42386000_42424999	670.761	-0.278211	0.0816733	-3.40639	0.000658292	0.0129011
chr1_42758000_42771999	368.421	-0.261559	0.0842295	-3.10532	0.00190074	0.0129011
chr1_43023000_43028999	182.072	-0.27926	0.0781182	-3.57484	0.000350446	0.0129011
chr1_43172000_43181999	320.113	-0.269481	0.085978	-3.1343	0.00172266	0.0129011
chr1_43316000_43347999	644.323	-0.259011	0.0793481	-3.26424	0.00109759	0.0129011
chr1_43653000_43679999	553.229	-0.268565	0.0880789	-3.04914	0.00229498	0.0129011
chr1_44282000_44285999	169.697	-0.287989	0.0889119	-3.23903	0.00119937	0.0129011
chr1_44607000_44615999	299.897	-0.273323	0.0816463	-3.34765	0.000814996	0.0129011
chr1_45349000_45358999	550.67	-0.275647	0.0909007	-3.03239	0.00242623	0.0129011
chr1_45641000_45653999	342.955	-0.258259	0.0847046	-3.04894	0.00229649	0.0129011
chr1_45700000_45713999	346.904	-0.25782	0.079011	-3.26309	0.00110206	0.0129011
chr1_45741000_45756999	392.891	-0.268241	0.0794145	-3.37774	0.000730845	0.0129011
chr1_46315000_46324999	193.046	-0.260482	0.0812178	-3.2072	0.00134033	0.0129011
chr1_46848000_46860999	305.911	-0.330823	0.0941896	-3.51231	0.000444229	0.0129011
chr1_47113000_47121999	222.343	-0.264422	0.080974	-3.26552	0.00109262	0.0129011
chr1_47192000_47203999	286.995	-0.240297	0.0764221	-3.14434	0.00166461	0.0129011
chr1_47471000_47482999	222.278	-0.288262	0.0816257	-3.53151	0.000413188	0.0129011
chr1_47566000_47601999	791.09	-0.256564	0.0813414	-3.15417	0.00160957	0.0129011
chr1_47970000_47997999	527.557	-0.229769	0.0754707	-3.04448	0.00233084	0.0129011
chr1_48582000_48621999	915.751	-0.24067	0.0759568	-3.16851	0.00153224	0.0129011
chr1_48650000_48660999	270	-0.268862	0.0869576	-3.09188	0.00198894	0.0129011
chr1_48828000_48852999	720.598	-0.264178	0.0813125	-3.24892	0.00115843	0.0129011
chr1_49323000_49328999	170.08	-0.283031	0.0910524	-3.10844	0.00188076	0.0129011
chr1_50368000_50436999	1604.31	-0.232962	0.0765042	-3.04509	0.00232611	0.0129011
chr1_50689000_50708999	441.03	-0.250297	0.0825067	-3.03366	0.00241607	0.0129011
chr1_51384000_51390999	263.73	-0.287161	0.0944883	-3.03911	0.00237275	0.0129011
chr1_51472000_51496999	511.041	-0.254644	0.0808517	-3.14952	0.00163537	0.0129011
chr1_51596000_51603999	403.989	-0.270417	0.0833211	-3.24548	0.00117251	0.0129011
chr1_51940000_51946999	191.658	-0.306881	0.0857228	-3.57992	0.000343701	0.0129011
chr1_52167000_52170999	135.359	-0.291427	0.0913864	-3.18896	0.00142787	0.0129011
chr1_52405000_52416999	256.356	-0.261346	0.0857626	-3.04732	0.0023089	0.0129011
chr1_52635000_52652999	421.324	-0.253788	0.0824475	-3.07818	0.00208269	0.0129011
chr1_52662000_52669999	241.299	-0.233661	0.0747844	-3.12446	0.00178134	0.0129011
chr1_53669000_53673999	235.684	-0.275101	0.0879666	-3.12734	0.00176397	0.0129011
chr1_53821000_53825999	271.996	-0.313205	0.100124	-3.12818	0.00175892	0.0129011
chr1_55096000_55111999	310.303	-0.286853	0.0734087	-3.90762	9.32102e-05	0.0129011
chr1_55189000_55192999	146.233	-0.336162	0.0903702	-3.71983	0.000199357	0.0129011
chr1_55691000_55695999	147.759	-0.260838	0.0848874	-3.07275	0.00212096	0.0129011
chr1_55760000_55762999	124.209	-0.31462	0.0917291	-3.42988	0.000603851	0.0129011
chr1_55833000_55834999	57.6628	-0.343676	0.109062	-3.15121	0.00162596	0.0129011
chr1_55954000_55964999	196.129	-0.25589	0.0826979	-3.09428	0.00197291	0.0129011
chr1_56026000_56034999	217.709	-0.244943	0.0743908	-3.29265	0.00099248	0.0129011
chr1_56695000_56717999	425.223	-0.231663	0.0737032	-3.14319	0.00167116	0.0129011
chr1_57054000_57081999	503.719	-0.242202	0.0783961	-3.08946	0.00200521	0.0129011
chr1_57105000_57127999	415.211	-0.231165	0.0732649	-3.15519	0.00160392	0.0129011
chr1_57132000_57151999	319.421	-0.244314	0.0759924	-3.21498	0.00130454	0.0129011
chr1_57165000_57167999	116.84	-0.291199	0.0956106	-3.04568	0.00232158	0.0129011
chr1_58590000_58617999	623.583	-0.241892	0.0789065	-3.06555	0.00217272	0.0129011
chr1_58632000_58664999	602.548	-0.264037	0.0744202	-3.54792	0.00038829	0.0129011
chr1_59025000_59029999	151.286	-0.287304	0.0864968	-3.32156	0.000895164	0.0129011
chr1_59091000_59109999	341.328	-0.248415	0.0815549	-3.04598	0.00231922	0.0129011
chr1_59623000_59634999	343.677	-0.255164	0.0807708	-3.15912	0.00158249	0.0129011
chr1_59835000_59847999	309.951	-0.298318	0.0836495	-3.56629	0.000362077	0.0129011
chr1_60016000_60031999	314.392	-0.242186	0.0758405	-3.19335	0.00140631	0.0129011
chr1_60074000_60085999	273.834	-0.285789	0.0847957	-3.37033	0.000750793	0.0129011
chr1_61501000_61502999	85.8475	-0.313026	0.0953555	-3.28272	0.0010281	0.0129011
chr1_62983000_62993999	215.842	-0.246964	0.0787435	-3.13631	0.00171087	0.0129011
chr1_63145000_63146999	77.5334	-0.244408	0.0782791	-3.12227	0.00179464	0.0129011
chr1_63697000_63715999	382.942	-0.241441	0.0745922	-3.23681	0.00120874	0.0129011
chr1_63965000_63972999	201.044	-0.268368	0.0818379	-3.27926	0.00104079	0.0129011
chr1_64045000_64049999	165.543	-0.276808	0.086058	-3.21652	0.00129754	0.0129011
chr1_64228000_64230999	88.4043	-0.304652	0.0996495	-3.05724	0.00223388	0.0129011
chr1_64418000_64425999	221.257	-0.266089	0.0864193	-3.07905	0.00207664	0.0129011
chr1_64517000_64528999	197.158	-0.292553	0.0874275	-3.34623	0.000819176	0.0129011
chr1_65916000_65933999	587.812	-0.271635	0.083333	-3.25963	0.00111558	0.0129011
chr1_66006000_66034999	1053.11	-0.2732	0.0843953	-3.23715	0.00120729	0.0129011
chr1_66199000_66215999	410.285	-0.280347	0.0786579	-3.56413	0.000365069	0.0129011
chr1_66227000_66261999	696.379	-0.250034	0.0771015	-3.24292	0.00118311	0.0129011
chr1_66392000_66398999	153.438	-0.290614	0.0840146	-3.45909	0.000542	0.0129011
chr1_66872000_66898999	867.689	-0.267772	0.0852692	-3.14032	0.00168764	0.0129011
chr1_66922000_66930999	256.721	-0.307137	0.0834095	-3.68228	0.00023116	0.0129011
chr1_67245000_67251999	226.505	-0.314777	0.0988082	-3.18574	0.00144386	0.0129011
chr1_67271000_67278999	120.473	-0.304687	0.0803784	-3.79066	0.000150249	0.0129011
chr1_67578000_67586999	192.385	-0.278107	0.0918016	-3.02943	0.00245014	0.0129011
chr1_67640000_67648999	203.679	-0.227145	0.0721218	-3.14946	0.00163574	0.0129011
chr1_68364000_68380999	375.867	-0.255368	0.0824562	-3.09701	0.00195482	0.0129011
chr1_68967000_68980999	306.804	-0.246536	0.0796872	-3.09379	0.00197618	0.0129011
chr1_74148000_74233999	1736.87	-0.246275	0.0796781	-3.09087	0.0019957	0.0129011
chr1_74676000_74731999	1261.64	-0.256269	0.0841656	-3.04482	0.00232816	0.0129011
chr1_74746000_74780999	678.722	-0.235611	0.0766781	-3.07273	0.00212113	0.0129011
chr1_75253000_75254999	63.3496	-0.312358	0.0871667	-3.58346	0.000339078	0.0129011
chr1_76368000_76374999	160.18	-0.265216	0.0832197	-3.18694	0.00143786	0.0129011
chr1_76941000_76957999	305.669	-0.233135	0.0754774	-3.0888	0.00200964	0.0129011
chr1_77060000_77064999	121.215	-0.280698	0.0829125	-3.38547	0.000710571	0.0129011
chr1_77373000_77388999	304.177	-0.240987	0.0745745	-3.2315	0.00123143	0.0129011
chr1_77463000_77472999	364.487	-0.261629	0.0845047	-3.09603	0.00196131	0.0129011
chr1_78318000_78323999	237.07	-0.281123	0.0908853	-3.09316	0.00198039	0.0129011
chr1_78748000_78749999	62.9464	-0.336123	0.0950892	-3.53482	0.000408054	0.0129011
chr1_78759000_78781999	392.091	-0.245509	0.0786775	-3.12045	0.00180574	0.0129011
chr1_79059000_79061999	95.655	-0.324647	0.0953404	-3.40514	0.000661301	0.0129011
chr1_79157000_79171999	353.095	-0.250522	0.0814545	-3.07561	0.00210075	0.0129011
chr1_79203000_79207999	139.066	-0.288162	0.0944452	-3.05111	0.00228	0.0129011
chr1_81799000_81870999	1272.59	-0.247265	0.0803362	-3.07788	0.00208478	0.0129011
chr1_84282000_84298999	344.731	-0.279619	0.078638	-3.55577	0.000376867	0.0129011
chr1_84652000_84665999	591.281	-0.287493	0.0883145	-3.25534	0.00113258	0.0129011
chr1_84748000_84761999	406.101	-0.263819	0.0851062	-3.09988	0.00193601	0.0129011
chr1_84792000_84808999	384.674	-0.249113	0.0812301	-3.06676	0.00216391	0.0129011
chr1_85067000_85081999	616.782	-0.256882	0.0833588	-3.08164	0.00205866	0.0129011
chr1_85253000_85258999	140.729	-0.317641	0.0925642	-3.43158	0.000600082	0.0129011
chr1_85414000_85420999	152.659	-0.279708	0.0761752	-3.67191	0.000240749	0.0129011
chr1_85847000_85853999	175.971	-0.256853	0.082525	-3.11242	0.0018556	0.0129011
chr1_85884000_85887999	133.179	-0.312997	0.0932725	-3.35572	0.000791578	0.0129011
chr1_85907000_85912999	138.013	-0.266019	0.0767679	-3.46524	0.000529764	0.0129011
chr1_85975000_85984999	269.917	-0.261389	0.0791091	-3.30416	0.000952616	0.0129011
chr1_86023000_86032999	243.162	-0.24357	0.0739517	-3.29363	0.00098902	0.0129011
chr1_86270000_86279999	198.338	-0.261279	0.079406	-3.29041	0.0010004	0.0129011
chr1_86628000_86639999	283.135	-0.263321	0.0853107	-3.08661	0.00202453	0.0129011
chr1_86753000_86773999	340.013	-0.246506	0.078034	-3.15896	0.00158333	0.0129011
chr1_86842000_86844999	99.0567	-0.311611	0.0946046	-3.29382	0.000988345	0.0129011
chr1_87058000_87100999	1281.36	-0.269222	0.0829292	-3.24641	0.00116871	0.0129011
chr1_87225000_87233999	172.098	-0.234887	0.0767546	-3.06024	0.00221162	0.0129011
chr1_87280000_87286999	176.979	-0.266278	0.0855252	-3.11344	0.00184918	0.0129011
chr1_87994000_88022999	652.191	-0.264881	0.0797679	-3.32064	0.000898108	0.0129011
chr1_88160000_88174999	323.652	-0.263514	0.0855282	-3.08102	0.00206295	0.0129011
chr1_88486000_88513999	512.176	-0.240744	0.0766037	-3.14272	0.00167385	0.0129011
chr1_88545000_88554999	241.03	-0.259917	0.0801818	-3.24159	0.00118865	0.0129011
chr1_88678000_88678999	48.8715	-0.368138	0.0884592	-4.16167	3.15927e-05	0.0129011
chr1_88803000_88816999	349.784	-0.279683	0.0795059	-3.51776	0.00043521	0.0129011
chr1_89165000_89185999	371.303	-0.240306	0.079518	-3.02203	0.00251086	0.0129011
chr1_89265000_89267999	126.598	-0.294556	0.0920137	-3.20122	0.00136845	0.0129011
chr1_89560000_89570999	212.158	-0.26931	0.0866054	-3.10962	0.00187325	0.0129011
chr1_89621000_89628999	357.771	-0.262186	0.0865361	-3.02978	0.00244728	0.0129011
chr1_89750000_89759999	241.125	-0.307115	0.0922989	-3.3274	0.0008766	0.0129011
chr1_89767000_89810999	1158.01	-0.256076	0.0844884	-3.0309	0.00243825	0.0129011
chr1_90424000_90430999	137.751	-0.264664	0.0811307	-3.2622	0.00110553	0.0129011
chr1_90602000_90622999	464.799	-0.254437	0.0793729	-3.20559	0.00134785	0.0129011
chr1_90631000_90650999	382.135	-0.257122	0.0790023	-3.25461	0.00113547	0.0129011
chr1_90981000_90991999	296.11	-0.270722	0.0748493	-3.61689	0.00029816	0.0129011
chr1_91052000_91071999	475.863	-0.250427	0.0823949	-3.03935	0.00237092	0.0129011
chr1_91267000_91360999	2087.83	-0.244073	0.0779223	-3.13226	0.00173468	0.0129011
chr1_91501000_91511999	219.332	-0.258605	0.0831454	-3.11027	0.00186916	0.0129011
chr1_91707000_91722999	256.946	-0.236465	0.0755174	-3.13126	0.00174058	0.0129011
chr1_92486000_92492999	178.869	-0.269786	0.0892111	-3.02413	0.00249349	0.0129011
chr1_92614000_92628999	438.934	-0.264739	0.0855194	-3.09565	0.00196379	0.0129011
chr1_92790000_92795999	293.572	-0.282529	0.0839511	-3.3654	0.000764334	0.0129011
chr1_93114000_93125999	467.586	-0.268427	0.0844417	-3.17884	0.00147867	0.0129011
chr1_93337000_93338999	76.7014	-0.345833	0.10226	-3.38191	0.000719843	0.0129011
chr1_93742000_93758999	373.846	-0.266996	0.0837193	-3.18918	0.00142678	0.0129011
chr1_93867000_93874999	259.089	-0.261616	0.0828388	-3.15814	0.0015878	0.0129011
chr1_94273000_94274999	72.9051	-0.327167	0.0971006	-3.36936	0.000753429	0.0129011
chr1_94316000_94327999	233.312	-0.273594	0.0878532	-3.11422	0.00184432	0.0129011
chr1_95756000_95769999	393.107	-0.25673	0.0825781	-3.10893	0.00187763	0.0129011
chr1_97925000_97945999	429.827	-0.255064	0.0832121	-3.06523	0.00217505	0.0129011
chr1_98568000_98581999	346.975	-0.269526	0.082516	-3.26635	0.00108942	0.0129011
chr1_100723000_100730999	262.391	-0.295742	0.0808209	-3.65923	0.000252974	0.0129011
chr1_100834000_100841999	156.748	-0.293269	0.0899037	-3.26203	0.00110617	0.0129011
chr1_101128000_101165999	1063.97	-0.247876	0.0816659	-3.03524	0.00240342	0.0129011
chr1_101795000_101813999	367.995	-0.262871	0.0772876	-3.40121	0.000670885	0.0129011
chr1_101953000_101958999	174.33	-0.305579	0.0847074	-3.60747	0.0003092	0.0129011
chr1_102073000_102082999	204.056	-0.276094	0.0798065	-3.45954	0.000541098	0.0129011
chr1_104047000_104055999	211.803	-0.269806	0.087921	-3.06874	0.00214966	0.0129011
chr1_107564000_107593999	519.594	-0.255107	0.0704246	-3.62241	0.000291874	0.0129011
chr1_107625000_107641999	402.752	-0.271583	0.0826707	-3.28512	0.00101939	0.0129011
chr1_108217000_108219999	105.945	-0.291543	0.0829165	-3.51611	0.00043792	0.0129011
chr1_108702000_108739999	1181.58	-0.267611	0.0885317	-3.02278	0.00250468	0.0129011
chr1_108865000_108870999	151.618	-0.289954	0.087704	-3.30605	0.000946211	0.0129011
chr1_109080000_109090999	204.733	-0.377845	0.0924926	-4.08514	4.40512e-05	0.0129011
chr1_109116000_109130999	458.218	-0.270997	0.0855843	-3.16643	0.00154321	0.0129011
chr1_110373000_110391999	484.425	-0.273586	0.0835251	-3.27549	0.00105478	0.0129011
chr1_110665000_110669999	153.444	-0.28627	0.0894881	-3.19897	0.0013792	0.0129011
chr1_111404000_111412999	318.152	-0.25184	0.0832939	-3.02351	0.00249863	0.0129011
chr1_111940000_111941999	77.6143	-0.322002	0.101162	-3.18304	0.00145737	0.0129011
chr1_113130000_113133999	144.853	-0.285257	0.090215	-3.16197	0.00156705	0.0129011
chr1_113294000_113298999	133.025	-0.290178	0.0878801	-3.30198	0.000960064	0.0129011
chr1_113435000_113441999	230.631	-0.291914	0.0916823	-3.18397	0.00145268	0.0129011
chr1_113854000_113865999	279.106	-0.272935	0.0824463	-3.31046	0.000931418	0.0129011
chr1_114064000_114071999	204.989	-0.240507	0.0767484	-3.13371	0.0017261	0.0129011
chr1_114599000_114616999	534.287	-0.237556	0.0761795	-3.11838	0.0018185	0.0129011
chr1_114844000_114856999	323.148	-0.253793	0.0790803	-3.20931	0.00133053	0.0129011
chr1_115015000_115036999	396.187	-0.273798	0.0810847	-3.3767	0.000733623	0.0129011
chr1_115689000_115696999	308.335	-0.271077	0.0830642	-3.26347	0.00110059	0.0129011
chr1_115742000_115751999	223.619	-0.249533	0.079327	-3.14562	0.00165734	0.0129011
chr1_116678000_116688999	264.552	-0.286302	0.0906948	-3.15676	0.00159533	0.0129011
chr1_117857000_117867999	211.616	-0.242107	0.079768	-3.03514	0.00240426	0.0129011
chr1_117893000_117901999	375.105	-0.276551	0.081088	-3.41051	0.00064842	0.0129011
chr1_117937000_117954999	339.587	-0.273761	0.071662	-3.82017	0.000133358	0.0129011
chr1_118402000_118419999	354.161	-0.27529	0.0837744	-3.28608	0.00101591	0.0129011
chr1_119497000_119575999	1479.19	-0.220659	0.0727103	-3.03477	0.00240721	0.0129011
chr1_119693000_119700999	277.757	-0.250044	0.082101	-3.04557	0.00232243	0.0129011
chr1_119709000_119745999	1004.4	-0.26788	0.0836517	-3.20233	0.00136322	0.0129011
chr1_120063000_120077999	310.804	-0.27529	0.073875	-3.72644	0.000194207	0.0129011
chr1_120233000_120254999	530.63	-0.23618	0.072095	-3.27596	0.00105305	0.0129011
chr1_120570000_120571999	101.892	-0.256756	0.0790307	-3.24881	0.00115889	0.0129011
chr1_121088000_121102999	395.844	-0.27243	0.0814593	-3.34437	0.000824692	0.0129011
chr1_121338000_121351999	466.87	-0.280515	0.0922175	-3.04188	0.00235105	0.0129011
chr1_144016000_144063999	1051.09	-0.261666	0.0763831	-3.4257	0.000613212	0.0129011
chr1_144069000_144089999	456.638	-0.269089	0.0834728	-3.22367	0.00126561	0.0129011
chr1_144292000_144295999	75.2433	-0.43092	0.13384	-3.21967	0.00128337	0.0129011
chr1_144673000_144677999	104.124	-0.3208	0.0872364	-3.67736	0.000235657	0.0129011
chr1_144701000_144706999	172.077	-0.271185	0.0891301	-3.04257	0.00234563	0.0129011
chr1_145040000_145056999	796.582	-0.254547	0.0768937	-3.31037	0.000931718	0.0129011
chr1_145272000_145279999	326.551	-0.258243	0.0815138	-3.16809	0.00153443	0.0129011
chr1_145666000_145674999	206.766	-0.269924	0.0849293	-3.17822	0.00148181	0.0129011
chr1_146027000_146044999	233.907	-0.263756	0.0741954	-3.55489	0.000378139	0.0129011
chr1_146303000_146310999	213.237	-0.27756	0.0876456	-3.16684	0.00154105	0.0129011
chr1_146472000_146488999	776.917	-0.264101	0.083342	-3.16889	0.00153024	0.0129011
chr1_146525000_146564999	931.602	-0.306629	0.0743373	-4.12484	3.70999e-05	0.0129011
chr1_146647000_146651999	142.173	-0.294441	0.0947733	-3.10679	0.00189129	0.0129011
chr1_146700000_146708999	171.907	-0.368526	0.0877915	-4.19773	2.69599e-05	0.0129011
chr1_146893000_146906999	321.721	-0.250179	0.0775523	-3.22593	0.00125563	0.0129011
chr1_146911000_146922999	580.343	-0.274212	0.0836351	-3.27867	0.00104299	0.0129011
chr1_147883000_147884999	80.1233	-0.329895	0.0921972	-3.57815	0.000346036	0.0129011
chr1_148197000_148227999	667.65	-0.236231	0.0765473	-3.08608	0.00202811	0.0129011
chr1_151617000_151627999	217.613	-0.285062	0.0897289	-3.17692	0.00148849	0.0129011
chr1_151709000_151711999	147.184	-0.339477	0.0926518	-3.66401	0.000248294	0.0129011
chr1_152392000_152408999	464.694	-0.250209	0.0812279	-3.08033	0.00206771	0.0129011
chr1_152461000_152464999	140.399	-0.27785	0.0918982	-3.02346	0.00249905	0.0129011
chr1_152928000_152929999	67.5369	-0.339759	0.0952368	-3.56752	0.000360379	0.0129011
chr1_153092000_153103999	232.916	-0.273417	0.0808349	-3.38241	0.000718521	0.0129011
chr1_153126000_153139999	297.674	-0.288807	0.0805096	-3.58724	0.000334196	0.0129011
chr1_153353000_153356999	151.05	-0.364441	0.101128	-3.60375	0.000313658	0.0129011
chr1_153414000_153416999	96.1348	-0.299852	0.0945907	-3.16999	0.00152443	0.0129011
chr1_153442000_153446999	201.567	-0.268281	0.0847374	-3.16603	0.00154536	0.0129011
chr1_155593000_155620999	445.723	-0.24351	0.0764793	-3.18399	0.00145259	0.0129011
chr1_156156000_156159999	112.971	-0.261191	0.0813369	-3.21122	0.00132172	0.0129011
chr1_157576000_157581999	173.029	-0.271699	0.0854569	-3.17936	0.00147599	0.0129011
chr1_157690000_157708999	326.079	-0.253155	0.0815271	-3.10516	0.00190174	0.0129011
chr1_157724000_157733999	204.595	-0.256912	0.0755539	-3.40038	0.000672921	0.0129011
chr1_158135000_158139999	130.002	-0.323976	0.0823049	-3.93629	8.27501e-05	0.0129011
chr1_158306000_158322999	489.931	-0.274486	0.0884075	-3.10478	0.00190418	0.0129011
chr1_158855000_158866999	304.887	-0.282148	0.0806079	-3.50025	0.000464828	0.0129011
chr1_158946000_158964999	561.396	-0.312846	0.0829601	-3.77104	0.000162572	0.0129011
chr1_159204000_159245999	900.215	-0.230149	0.0748344	-3.07544	0.00210191	0.0129011
chr1_159568000_159605999	808.18	-0.238921	0.0735334	-3.24915	0.00115749	0.0129011
chr1_159729000_159737999	220.086	-0.28635	0.0787365	-3.63682	0.000276029	0.0129011
chr1_160656000_160668999	271.971	-0.271938	0.0870296	-3.12466	0.00178013	0.0129011
chr1_160861000_160870999	257.274	-0.280802	0.0783816	-3.5825	0.000340324	0.0129011
chr1_160887000_160911999	550.635	-0.258327	0.0846224	-3.0527	0.0022679	0.0129011
chr1_161797000_161804999	254.921	-0.327454	0.0879253	-3.72423	0.000195916	0.0129011
chr1_162052000_162059999	150.497	-0.28147	0.0798811	-3.52361	0.000425708	0.0129011
chr1_162065000_162082999	455.178	-0.257455	0.0814685	-3.16017	0.00157675	0.0129011
chr1_162270000_162283999	331.441	-0.306195	0.0817912	-3.74362	0.000181387	0.0129011
chr1_162434000_162451999	331.57	-0.235076	0.0723891	-3.24739	0.00116468	0.0129011
chr1_162850000_162850999	47.4301	-0.314678	0.101727	-3.09335	0.00197908	0.0129011
chr1_162880000_162894999	299.698	-0.267512	0.0782389	-3.41917	0.000628133	0.0129011
chr1_163216000_163233999	341.321	-0.275231	0.0780192	-3.52773	0.000419138	0.0129011
chr1_164967000_164999999	672.849	-0.238562	0.0732905	-3.25503	0.00113382	0.0129011
chr1_165747000_165754999	280.61	-0.251135	0.0786499	-3.19307	0.00140769	0.0129011
chr1_166066000_166076999	258.645	-0.250172	0.0780554	-3.20505	0.00135037	0.0129011
chr1_166277000_166290999	322.713	-0.260335	0.0849168	-3.06576	0.00217118	0.0129011
chr1_166779000_166802999	662.403	-0.255211	0.0778375	-3.27877	0.0010426	0.0129011
chr1_167173000_167186999	345.42	-0.269514	0.0743522	-3.62483	0.000289156	0.0129011
chr1_167748000_167751999	109.409	-0.320545	0.103742	-3.08982	0.00200277	0.0129011
chr1_167876000_167879999	140.93	-0.342235	0.0902429	-3.79238	0.000149209	0.0129011
chr1_168318000_168328999	296.034	-0.277989	0.0879237	-3.16171	0.00156844	0.0129011
chr1_168821000_168842999	411.878	-0.23449	0.0714158	-3.28345	0.00102543	0.0129011
chr1_168851000_168859999	232.259	-0.248735	0.0817026	-3.04439	0.00233152	0.0129011
chr1_169003000_169010999	250.752	-0.291436	0.0887522	-3.28371	0.00102452	0.0129011
chr1_169026000_169043999	325.009	-0.27732	0.0880614	-3.14917	0.00163736	0.0129011
chr1_169425000_169429999	230.378	-0.262686	0.0865426	-3.03534	0.00240266	0.0129011
chr1_169531000_169533999	101.447	-0.324444	0.0798366	-4.06385	4.82696e-05	0.0129011
chr1_170039000_170099999	1583.01	-0.240329	0.0785283	-3.06041	0.00221033	0.0129011
chr1_170113000_170166999	1065.7	-0.231962	0.0753949	-3.07662	0.0020936	0.0129011
chr1_170318000_170354999	682.698	-0.241414	0.0771445	-3.12937	0.00175179	0.0129011
chr1_170742000_170757999	292.57	-0.237078	0.0737454	-3.21482	0.00130527	0.0129011
chr1_171092000_171101999	194.954	-0.262548	0.0838478	-3.13124	0.0017407	0.0129011
chr1_171417000_171424999	159.467	-0.260477	0.0852159	-3.05667	0.00223809	0.0129011
chr1_171857000_171870999	214.938	-0.292688	0.0807001	-3.62686	0.000286889	0.0129011
chr1_172159000_172178999	663.473	-0.266542	0.084306	-3.1616	0.00156906	0.0129011
chr1_172195000_172204999	206.656	-0.271816	0.0802178	-3.38848	0.000702821	0.0129011
chr1_172268000_172276999	284.195	-0.258326	0.0840827	-3.07228	0.00212427	0.0129011
chr1_172315000_172318999	150.859	-0.28953	0.090319	-3.20564	0.00134765	0.0129011
chr1_172697000_172699999	124.786	-0.324799	0.0955546	-3.39909	0.000676113	0.0129011
chr1_172867000_172892999	431.723	-0.257803	0.0768959	-3.35262	0.000800493	0.0129011
chr1_172948000_172982999	844.136	-0.260353	0.0830504	-3.13488	0.00171927	0.0129011
chr1_172993000_173004999	254.628	-0.26837	0.0842439	-3.18562	0.00144442	0.0129011
chr1_173031000_173055999	492.728	-0.245866	0.079017	-3.11156	0.001861	0.0129011
chr1_173071000_173080999	367.838	-0.256156	0.082991	-3.08655	0.00202492	0.0129011
chr1_173110000_173148999	1186.77	-0.256013	0.0828277	-3.09091	0.00199545	0.0129011
chr1_173228000_173235999	259.207	-0.292983	0.0829592	-3.53165	0.000412978	0.0129011
chr1_173317000_173324999	265.413	-0.268699	0.0852763	-3.15093	0.00162754	0.0129011
chr1_173619000_173626999	235.794	-0.255457	0.0841497	-3.03574	0.00239943	0.0129011
chr1_174049000_174057999	196.854	-0.254798	0.0813767	-3.13109	0.00174159	0.0129011
chr1_174086000_174105999	415.271	-0.275551	0.0881896	-3.12453	0.0017809	0.0129011
chr1_174114000_174118999	152.775	-0.261159	0.0767744	-3.40164	0.00066982	0.0129011
chr1_174156000_174158999	100.484	-0.302652	0.0989425	-3.05887	0.00222174	0.0129011
chr1_174171000_174184999	329.576	-0.267918	0.0770193	-3.47858	0.000504081	0.0129011
chr1_174308000_174333999	519.591	-0.26357	0.0824932	-3.19505	0.00139805	0.0129011
chr1_174812000_174821999	312.769	-0.27297	0.085619	-3.1882	0.00143162	0.0129011
chr1_176184000_176336999	3505.78	-0.236546	0.077842	-3.03879	0.00237528	0.0129011
chr1_176355000_176406999	971.35	-0.232859	0.0769455	-3.02628	0.00247584	0.0129011
chr1_176553000_176557999	153.842	-0.274025	0.0895383	-3.06043	0.00221023	0.0129011
chr1_178283000_178289999	257.97	-0.265222	0.0873937	-3.03479	0.00240699	0.0129011
chr1_178521000_178536999	349.942	-0.274053	0.0884604	-3.09803	0.00194813	0.0129011
chr1_178638000_178647999	269.588	-0.256875	0.0813846	-3.15631	0.00159782	0.0129011
chr1_178721000_178748999	1172.07	-0.282694	0.0841244	-3.36043	0.000778223	0.0129011
chr1_178766000_178775999	225.329	-0.25845	0.0827333	-3.1239	0.00178473	0.0129011
chr1_178943000_178966999	739.183	-0.265241	0.0779106	-3.40442	0.000663042	0.0129011
chr1_179360000_179404999	1165.02	-0.257477	0.078266	-3.28977	0.00100268	0.0129011
chr1_180556000_180558999	99.8835	-0.305122	0.0897834	-3.39843	0.000677748	0.0129011
chr1_181130000_181134999	256.993	-0.276987	0.0896046	-3.09122	0.00199336	0.0129011
chr1_181339000_181351999	281.168	-0.236037	0.0773174	-3.05283	0.00226696	0.0129011
chr1_181943000_181950999	216.535	-0.244885	0.0765282	-3.19994	0.00137457	0.0129011
chr1_181971000_181991999	541.019	-0.298954	0.0805897	-3.70958	0.000207607	0.0129011
chr1_182123000_182131999	282.572	-0.269099	0.0885755	-3.03807	0.00238098	0.0129011
chr1_182185000_182195999	305.189	-0.261823	0.0784734	-3.33646	0.000848524	0.0129011
chr1_182429000_182452999	665.631	-0.278103	0.0822657	-3.38055	0.000723415	0.0129011
chr1_183626000_183641999	358.366	-0.270819	0.0817244	-3.31381	0.000920327	0.0129011
chr1_183711000_183723999	318.945	-0.281553	0.0869714	-3.23731	0.00120664	0.0129011
chr1_184301000_184318999	371.311	-0.238202	0.0785905	-3.03093	0.00243806	0.0129011
chr1_184962000_184987999	565.346	-0.272777	0.0777156	-3.50994	0.000448203	0.0129011
chr1_185101000_185102999	89.0376	-0.303752	0.0913337	-3.32573	0.000881861	0.0129011
chr1_185162000_185169999	289.251	-0.260583	0.0839562	-3.1038	0.00191055	0.0129011
chr1_185220000_185235999	504.434	-0.26145	0.0838298	-3.11882	0.00181577	0.0129011
chr1_185542000_185565999	838.682	-0.258768	0.085424	-3.02922	0.00245188	0.0129011
chr1_185602000_185625999	528.025	-0.23852	0.0766347	-3.11243	0.00185556	0.0129011
chr1_185762000_185774999	294.82	-0.282817	0.0781815	-3.61744	0.00029753	0.0129011
chr1_186120000_186145999	472.542	-0.2518	0.0727538	-3.46099	0.000538199	0.0129011
chr1_186547000_186574999	682.648	-0.253761	0.0819579	-3.09624	0.00195992	0.0129011
chr1_186656000_186661999	130.602	-0.26557	0.0773136	-3.43497	0.00059261	0.0129011
chr1_186693000_186699999	165.382	-0.271432	0.0879365	-3.08669	0.002024	0.0129011
chr1_186971000_186979999	225.114	-0.291582	0.0907212	-3.21405	0.00130879	0.0129011
chr1_192062000_192068999	145.609	-0.285931	0.0821281	-3.48152	0.00049858	0.0129011
chr1_192211000_192224999	337.565	-0.244725	0.0806267	-3.03529	0.00240307	0.0129011
chr1_192398000_192401999	122.248	-0.292738	0.0882158	-3.31842	0.00090527	0.0129011
chr1_192501000_192506999	127.911	-0.282798	0.0828934	-3.41159	0.000645851	0.0129011
chr1_192538000_192539999	65.279	-0.308159	0.0944027	-3.2643	0.00109735	0.0129011
chr1_192590000_192594999	182.816	-0.260921	0.0859185	-3.03685	0.00239067	0.0129011
chr1_192652000_192662999	268.169	-0.253967	0.0825075	-3.07811	0.0020832	0.0129011
chr1_192680000_192691999	311.497	-0.273094	0.0825321	-3.30894	0.000936511	0.0129011
chr1_193264000_193276999	229.026	-0.272485	0.0883848	-3.08294	0.00204967	0.0129011
chr1_193398000_193415999	507.106	-0.250996	0.0785194	-3.19662	0.0013905	0.0129011
chr1_193437000_193460999	438.558	-0.263207	0.0782365	-3.36424	0.000767534	0.0129011
chr1_193674000_193694999	488.901	-0.259514	0.0825143	-3.14508	0.0016604	0.0129011
chr1_194026000_194050999	343.492	-0.250607	0.073224	-3.42247	0.000620555	0.0129011
chr1_196888000_196911999	472.077	-0.273249	0.079817	-3.42344	0.000618344	0.0129011
chr1_197789000_197809999	438.215	-0.244377	0.0801069	-3.05064	0.00228354	0.0129011
chr1_198038000_198049999	202.409	-0.271456	0.0821136	-3.30586	0.000946862	0.0129011
chr1_198102000_198115999	275.523	-0.246503	0.0763126	-3.23017	0.00123717	0.0129011
chr1_198217000_198221999	149.304	-0.284111	0.0916512	-3.09991	0.00193577	0.0129011
chr1_198277000_198283999	282.844	-0.307177	0.0907902	-3.38338	0.000716007	0.0129011
chr1_198763000_198770999	253.533	-0.27403	0.0887219	-3.08865	0.00201071	0.0129011
chr1_199056000_199086999	607.419	-0.270394	0.0782655	-3.45483	0.000550649	0.0129011
chr1_199311000_199345999	707.763	-0.255403	0.0805449	-3.17093	0.0015195	0.0129011
chr1_199453000_199473999	596.842	-0.256856	0.0834763	-3.077	0.00209098	0.0129011
chr1_199615000_199626999	346.347	-0.280995	0.0811796	-3.4614	0.000537381	0.0129011
chr1_199783000_199794999	216.004	-0.242185	0.079395	-3.05039	0.00228546	0.0129011
chr1_200154000_200160999	242.541	-0.278702	0.0895744	-3.1114	0.001862	0.0129011
chr1_202225000_202232999	150.833	-0.246142	0.0805201	-3.0569	0.00223635	0.0129011
chr1_204136000_204142999	453.353	-0.276468	0.0870963	-3.17428	0.00150211	0.0129011
chr1_205791000_205793999	97.5991	-0.342878	0.0916045	-3.74303	0.000181815	0.0129011
chr1_207045000_207055999	394.75	-0.301076	0.0854259	-3.52441	0.000424432	0.0129011
chr1_209158000_209171999	307.719	-0.283748	0.0864342	-3.28282	0.00102776	0.0129011
chr1_209631000_209657999	498.295	-0.235412	0.0744504	-3.162	0.00156688	0.0129011
chr1_210077000_210095999	459.602	-0.277846	0.0792597	-3.50552	0.000455715	0.0129011
chr1_210355000_210371999	422.465	-0.250444	0.0784261	-3.19338	0.00140619	0.0129011
chr1_210827000_210835999	154.954	-0.235898	0.0778514	-3.0301	0.00244471	0.0129011
chr1_211002000_211023999	433.064	-0.246044	0.0787277	-3.12526	0.0017765	0.0129011
chr1_211191000_211215999	398.046	-0.246771	0.0757082	-3.25949	0.00111611	0.0129011
chr1_211222000_211259999	722.875	-0.246449	0.078015	-3.15899	0.00158317	0.0129011
chr1_211615000_211637999	586.98	-0.266143	0.0791605	-3.36207	0.000773598	0.0129011
chr1_211931000_211932999	87.8231	-0.305988	0.0942576	-3.2463	0.00116916	0.0129011
chr1_211974000_211983999	231.179	-0.271697	0.0889197	-3.05553	0.00224662	0.0129011
chr1_212023000_212047999	449.263	-0.236924	0.0776497	-3.05119	0.00227936	0.0129011
chr1_212196000_212198999	92.5898	-0.331909	0.0914471	-3.62952	0.000283953	0.0129011
chr1_213312000_213334999	510.499	-0.286467	0.0861694	-3.32446	0.000885886	0.0129011
chr1_213678000_213698999	394.994	-0.227722	0.0748109	-3.04397	0.00233477	0.0129011
chr1_217351000_217409999	1082.52	-0.255285	0.0797317	-3.2018	0.00136571	0.0129011
chr1_217525000_217538999	254.507	-0.24994	0.0798953	-3.12834	0.00175794	0.0129011
chr1_217542000_217562999	521.243	-0.249506	0.0809842	-3.08092	0.00206361	0.0129011
chr1_219177000_219181999	142.247	-0.283825	0.0918076	-3.09152	0.00199133	0.0129011
chr1_219565000_219573999	292.797	-0.272898	0.0898226	-3.03819	0.00238002	0.0129011
chr1_219777000_219790999	209.07	-0.288053	0.0710047	-4.05682	4.97453e-05	0.0129011
chr1_219934000_219951999	371.047	-0.271027	0.0734545	-3.68972	0.000224498	0.0129011
chr1_220110000_220125999	345.811	-0.235946	0.0775414	-3.04284	0.0023436	0.0129011
chr1_220551000_220575999	385.799	-0.230124	0.070449	-3.26654	0.00108871	0.0129011
chr1_221009000_221042999	839.47	-0.261215	0.0821808	-3.17854	0.00148017	0.0129011
chr1_221419000_221442999	437.695	-0.244578	0.0794559	-3.07817	0.00208279	0.0129011
chr1_221551000_221576999	513.117	-0.235122	0.0775698	-3.0311	0.00243661	0.0129011
chr1_221598000_221602999	166.188	-0.320889	0.0859694	-3.7326	0.000189513	0.0129011
chr1_221759000_221761999	103.635	-0.310056	0.0879989	-3.52341	0.000426037	0.0129011
chr1_222630000_222632999	129.979	-0.301876	0.0952683	-3.16869	0.00153127	0.0129011
chr1_222781000_222786999	132.886	-0.267972	0.0854502	-3.136	0.00171272	0.0129011
chr1_222935000_222943999	240.301	-0.279465	0.0861	-3.24582	0.00117114	0.0129011
chr1_223042000_223054999	294.778	-0.271495	0.0824314	-3.29359	0.000989165	0.0129011
chr1_223086000_223099999	277.758	-0.31126	0.0828505	-3.75688	0.000172043	0.0129011
chr1_223409000_223411999	119.298	-0.295005	0.0927655	-3.18012	0.00147216	0.0129011
chr1_223721000_223732999	221.657	-0.28607	0.0842731	-3.39456	0.00068738	0.0129011
chr1_224526000_224534999	338.208	-0.277453	0.0885985	-3.13157	0.00173873	0.0129011
chr1_224809000_224810999	75.3227	-0.298138	0.0986185	-3.02315	0.00250161	0.0129011
chr1_225311000_225324999	436.639	-0.272267	0.0817431	-3.33076	0.000866088	0.0129011
chr1_225350000_225471999	2985.88	-0.249297	0.0815566	-3.05673	0.00223764	0.0129011
chr1_225573000_225574999	68.4407	-0.316006	0.0839269	-3.76525	0.00016638	0.0129011
chr1_227520000_227530999	188.838	-0.291378	0.0760616	-3.83082	0.000127718	0.0129011
chr1_228384000_228388999	203.689	-0.282176	0.090423	-3.12062	0.0018047	0.0129011
chr1_228838000_228848999	259.904	-0.255005	0.080132	-3.18231	0.00146106	0.0129011
chr1_229837000_229844999	158.226	-0.300429	0.0857974	-3.5016	0.000462466	0.0129011
chr1_230589000_230620999	565.806	-0.257571	0.070352	-3.66117	0.000251069	0.0129011
chr1_230649000_230675999	611.137	-0.229456	0.0723302	-3.17234	0.00151215	0.0129011
chr1_231864000_231890999	487.944	-0.263433	0.080518	-3.27172	0.00106894	0.0129011
chr1_234282000_234283999	68.1666	-0.308019	0.0936848	-3.28783	0.00100964	0.0129011
chr1_234324000_234335999	276.037	-0.255313	0.0729111	-3.5017	0.000462301	0.0129011
chr1_234925000_234940999	266.687	-0.272456	0.0769277	-3.54171	0.000397538	0.0129011
chr1_235750000_235757999	185.216	-0.291692	0.0911615	-3.19973	0.00137558	0.0129011
chr1_235831000_235841999	645.5	-0.300469	0.0872361	-3.44431	0.000572509	0.0129011
chr1_236320000_236327999	247.508	-0.291147	0.092461	-3.14887	0.00163905	0.0129011
chr1_236940000_236955999	313.725	-0.245783	0.0769889	-3.19245	0.0014107	0.0129011
chr1_237180000_237191999	388.24	-0.245875	0.0800925	-3.06989	0.00214139	0.0129011
chr1_239632000_239650999	413.868	-0.267043	0.0816757	-3.26956	0.00107715	0.0129011
chr1_239781000_239808999	796.409	-0.261403	0.0797035	-3.2797	0.00103918	0.0129011
chr1_240141000_240162999	610.181	-0.26791	0.087839	-3.05002	0.00228829	0.0129011
chr1_243739000_243755999	591.741	-0.262062	0.0851331	-3.07826	0.00208215	0.0129011
chr1_245368000_245372999	218.233	-0.325696	0.0944228	-3.44934	0.000561965	0.0129011
chr1_246208000_246209999	81.4313	-0.338095	0.0874602	-3.8657	0.000110772	0.0129011
chr1_246238000_246257999	344.349	-0.27826	0.0855993	-3.25072	0.00115112	0.0129011
chr1_246395000_246407999	307.674	-0.281774	0.0833196	-3.38185	0.000720007	0.0129011
chr1_246568000_246582999	310.5	-0.262586	0.0868177	-3.02457	0.00248988	0.0129011
chr1_246591000_246603999	280.914	-0.285086	0.0818388	-3.48351	0.00049488	0.0129011
chr1_248806000_248823999	218.65	-0.363881	0.0912373	-3.98829	6.655e-05	0.0129011
chr1_249058000_249076999	510.078	-0.259073	0.0821784	-3.15257	0.00161841	0.0129011
chr1_249083000_249097999	306.101	-0.255733	0.0840071	-3.04418	0.00233313	0.0129011
chr10_251000_254999	100.604	-0.259367	0.083468	-3.10738	0.00188753	0.0129011
chr10_507000_521999	344.067	-0.260402	0.0812947	-3.20318	0.00135918	0.0129011
chr10_1183000_1193999	466.528	-0.272963	0.0861271	-3.16931	0.00152803	0.0129011
chr10_2900000_2910999	181.845	-0.242536	0.0730221	-3.32141	0.000895639	0.0129011
chr10_2991000_3007999	219.09	-0.274213	0.0782771	-3.50311	0.000459861	0.0129011
chr10_3588000_3590999	133.282	-0.282383	0.0851572	-3.31602	0.00091309	0.0129011
chr10_4180000_4192999	313.981	-0.244969	0.0790261	-3.09984	0.00193623	0.0129011
chr10_4368000_4384999	340.34	-0.302592	0.0790403	-3.82832	0.000129018	0.0129011
chr10_4483000_4488999	212.017	-0.315489	0.0926639	-3.40466	0.00066247	0.0129011
chr10_5151000_5225999	2293.6	-0.254662	0.0829857	-3.06874	0.0021496	0.0129011
chr10_5430000_5435999	346.744	-0.290541	0.0957487	-3.03441	0.00241008	0.0129011
chr10_6048000_6050999	100.224	-0.278124	0.0887861	-3.13252	0.00173314	0.0129011
chr10_6396000_6423999	1007.29	-0.264538	0.082816	-3.19428	0.00140178	0.0129011
chr10_6491000_6502999	300.433	-0.267581	0.0866074	-3.08958	0.00200437	0.0129011
chr10_6976000_6979999	132.954	-0.305926	0.0910839	-3.35872	0.000783033	0.0129011
chr10_7100000_7110999	312.138	-0.261848	0.0843956	-3.10262	0.00191815	0.0129011
chr10_7170000_7184999	364.966	-0.246275	0.0793787	-3.10254	0.00191869	0.0129011
chr10_7264000_7268999	270.837	-0.298183	0.0928321	-3.21207	0.00131781	0.0129011
chr10_7679000_7684999	153.593	-0.274066	0.0811362	-3.37785	0.000730552	0.0129011
chr10_7720000_7736999	395.342	-0.27214	0.0826693	-3.29191	0.000995092	0.0129011
chr10_8640000_8655999	454.608	-0.25441	0.083776	-3.03679	0.00239113	0.0129011
chr10_8749000_8783999	623.529	-0.249608	0.0797283	-3.13074	0.00174369	0.0129011
chr10_8870000_8892999	413.379	-0.265938	0.0797482	-3.33472	0.000853854	0.0129011
chr10_10689000_10702999	400.47	-0.281233	0.0879832	-3.19644	0.00139136	0.0129011
chr10_10916000_10927999	212.202	-0.239086	0.0723299	-3.30549	0.000948096	0.0129011
chr10_11226000_11227999	88.1811	-0.306468	0.0994338	-3.08213	0.00205526	0.0129011
chr10_11444000_11471999	596.388	-0.281961	0.0858715	-3.28352	0.00102519	0.0129011
chr10_12854000_12857999	108.183	-0.243723	0.0782479	-3.11476	0.00184097	0.0129011
chr10_12932000_12936999	198.093	-0.340876	0.0947675	-3.59697	0.000321948	0.0129011
chr10_12994000_13000999	186.395	-0.260604	0.0856926	-3.04114	0.0023568	0.0129011
chr10_13184000_13198999	338.056	-0.264029	0.0786699	-3.35616	0.00079032	0.0129011
chr10_13442000_13457999	196.772	-0.255572	0.0761791	-3.35489	0.000793976	0.0129011
chr10_13466000_13470999	113.406	-0.302756	0.0910224	-3.32616	0.000880501	0.0129011
chr10_13609000_13617999	191.55	-0.268945	0.0797593	-3.37196	0.000746349	0.0129011
chr10_13882000_13884999	98.2708	-0.27097	0.0837147	-3.23683	0.00120864	0.0129011
chr10_15701000_15714999	263.935	-0.250356	0.0822151	-3.04513	0.00232578	0.0129011
chr10_15798000_15822999	536.087	-0.266057	0.0749886	-3.54796	0.000388226	0.0129011
chr10_16743000_16783999	1272.72	-0.269242	0.0849907	-3.16789	0.00153547	0.0129011
chr10_18918000_18921999	182.834	-0.299952	0.0903885	-3.31848	0.0009051	0.0129011
chr10_21394000_21405999	294.77	-0.26367	0.085822	-3.07229	0.0021242	0.0129011
chr10_21739000_21750999	189.569	-0.243676	0.074002	-3.29283	0.00099184	0.0129011
chr10_21986000_21996999	319.624	-0.278837	0.0880043	-3.16844	0.00153257	0.0129011
chr10_22222000_22227999	233.813	-0.28204	0.0921644	-3.06019	0.00221198	0.0129011
chr10_22336000_22372999	1114.47	-0.258527	0.083091	-3.11137	0.00186221	0.0129011
chr10_22402000_22418999	508.484	-0.257142	0.0849431	-3.02723	0.00246806	0.0129011
chr10_22428000_22444999	342.884	-0.240868	0.0765139	-3.14803	0.00164375	0.0129011
chr10_22458000_22470999	328.721	-0.278848	0.0872517	-3.1959	0.00139394	0.0129011
chr10_22797000_22820999	1071.32	-0.299604	0.0871476	-3.43789	0.000586261	0.0129011
chr10_23372000_23382999	239.568	-0.260378	0.0768341	-3.38883	0.000701904	0.0129011
chr10_25205000_25214999	239.015	-0.253558	0.0816948	-3.10372	0.00191104	0.0129011
chr10_25286000_25301999	355.977	-0.244783	0.0764726	-3.20093	0.00136987	0.0129011
chr10_26655000_26666999	222.986	-0.233725	0.0759954	-3.07551	0.00210142	0.0129011
chr10_27078000_27085999	169.024	-0.301824	0.0862961	-3.49754	0.000469566	0.0129011
chr10_27274000_27277999	114.17	-0.295443	0.0892475	-3.31038	0.000931691	0.0129011
chr10_27589000_27594999	177.548	-0.283156	0.085275	-3.32051	0.000898547	0.0129011
chr10_28150000_28223999	1457.66	-0.255915	0.084477	-3.0294	0.00245037	0.0129011
chr10_28803000_28817999	556.035	-0.280952	0.0927136	-3.03032	0.00244296	0.0129011
chr10_29401000_29412999	314.618	-0.29013	0.0851459	-3.40745	0.000655733	0.0129011
chr10_29624000_29638999	238.357	-0.307745	0.0768224	-4.00593	6.17742e-05	0.0129011
chr10_29689000_29696999	172.768	-0.287005	0.0832762	-3.44642	0.000568072	0.0129011
chr10_29723000_29729999	314.124	-0.291196	0.0936098	-3.11074	0.00186618	0.0129011
chr10_29748000_29750999	122.724	-0.29062	0.0912159	-3.18607	0.00144221	0.0129011
chr10_30117000_30120999	114.631	-0.313842	0.0887487	-3.5363	0.000405774	0.0129011
chr10_30213000_30229999	282.726	-0.260597	0.0795449	-3.2761	0.00105252	0.0129011
chr10_30263000_30275999	259.572	-0.266379	0.0771615	-3.45223	0.00055598	0.0129011
chr10_30535000_30545999	298.769	-0.284481	0.0778285	-3.65523	0.000256955	0.0129011
chr10_30585000_30591999	243.364	-0.298188	0.0886048	-3.36537	0.000764411	0.0129011
chr10_30770000_30773999	123.642	-0.301589	0.0880084	-3.42682	0.000610683	0.0129011
chr10_30968000_30969999	78.2158	-0.343141	0.0960597	-3.57217	0.000354039	0.0129011
chr10_31001000_31003999	139.144	-0.32263	0.0895384	-3.60326	0.000314249	0.0129011
chr10_31266000_31275999	267.578	-0.292725	0.0834221	-3.50896	0.000449858	0.0129011
chr10_31334000_31341999	153.767	-0.291259	0.0865903	-3.36365	0.000769189	0.0129011
chr10_31395000_31404999	383.678	-0.289303	0.0927722	-3.11842	0.00181823	0.0129011
chr10_31595000_31596999	66.0466	-0.379109	0.0946038	-4.00734	6.1407e-05	0.0129011
chr10_32016000_32031999	285.538	-0.260936	0.0767209	-3.40111	0.000671127	0.0129011
chr10_32239000_32244999	194.057	-0.264331	0.0863709	-3.06042	0.00221026	0.0129011
chr10_32396000_32412999	278.449	-0.257588	0.0842725	-3.05661	0.00223857	0.0129011
chr10_32506000_32513999	272.19	-0.290566	0.0864801	-3.35992	0.000779652	0.0129011
chr10_33366000_33393999	496.855	-0.26347	0.0719409	-3.66231	0.000249956	0.0129011
chr10_33965000_33991999	648.752	-0.249364	0.0779251	-3.20005	0.00137406	0.0129011
chr10_35544000_35551999	185.721	-0.27098	0.0882003	-3.07233	0.00212397	0.0129011
chr10_35602000_35604999	122.815	-0.288576	0.0744071	-3.87834	0.000105172	0.0129011
chr10_35879000_35900999	414.953	-0.277157	0.0790351	-3.50676	0.000453597	0.0129011
chr10_43131000_43207999	1201.66	-0.232509	0.076523	-3.03842	0.00237821	0.0129011
chr10_43307000_43310999	143.011	-0.323994	0.0928303	-3.49017	0.000482712	0.0129011
chr10_43642000_43648999	174.575	-0.264977	0.0821855	-3.22413	0.00126356	0.0129011
chr10_43972000_44097999	4761.76	-0.268968	0.0811566	-3.31419	0.000919086	0.0129011
chr10_45127000_45140999	296.536	-0.258905	0.081893	-3.1615	0.00156956	0.0129011
chr10_45213000_45236999	483.824	-0.257329	0.0830526	-3.09839	0.00194576	0.0129011
chr10_45497000_45510999	371.377	-0.278754	0.086734	-3.2139	0.00130945	0.0129011
chr10_45883000_45892999	343.657	-0.26392	0.0807778	-3.26723	0.00108604	0.0129011
chr10_45902000_45910999	122.284	-0.27214	0.0751637	-3.62063	0.000293882	0.0129011
chr10_46028000_46037999	235.662	-0.283791	0.0795247	-3.56859	0.000358901	0.0129011
chr10_46093000_46096999	114.364	-0.320588	0.0928329	-3.45338	0.000553602	0.0129011
chr10_46882000_46888999	93.4592	-0.291039	0.0932618	-3.12067	0.00180439	0.0129011
chr10_46927000_46936999	161.952	-0.288965	0.0829279	-3.48454	0.000492987	0.0129011
chr10_47025000_47042999	502.105	-0.283917	0.0902806	-3.14483	0.00166184	0.0129011
chr10_47095000_47127999	776.403	-0.279328	0.0837542	-3.33509	0.000852724	0.0129011
chr10_47133000_47149999	876.038	-0.284598	0.0894035	-3.18329	0.0014561	0.0129011
chr10_47284000_47287999	70.1489	-0.299873	0.0952473	-3.14836	0.0016419	0.0129011
chr10_47352000_47372999	442.593	-0.365173	0.113519	-3.21684	0.0012961	0.0129011
chr10_47394000_47398999	83.8872	-0.323278	0.102263	-3.16125	0.00157093	0.0129011
chr10_47409000_47427999	279.251	-0.295054	0.0926515	-3.18456	0.00144974	0.0129011
chr10_47784000_47786999	70.6782	-0.298093	0.0965428	-3.08768	0.00201728	0.0129011
chr10_47984000_47996999	253.815	-0.267059	0.0854062	-3.12693	0.0017664	0.0129011
chr10_48139000_48146999	87.6468	-0.311728	0.0862782	-3.61306	0.000302609	0.0129011
chr10_48581000_48586999	215.465	-0.286484	0.0890318	-3.21777	0.00129191	0.0129011
chr10_50267000_50272999	278.881	-0.278783	0.0851048	-3.27575	0.0010538	0.0129011
chr10_50542000_50558999	304.836	-0.2361	0.0769647	-3.06764	0.00215756	0.0129011
chr10_50627000_50648999	526.25	-0.25033	0.0763982	-3.27665	0.00105048	0.0129011
chr10_50671000_50678999	162.749	-0.261988	0.0839278	-3.12159	0.00179875	0.0129011
chr10_50750000_50777999	577.841	-0.23304	0.0747731	-3.11663	0.00182929	0.0129011
chr10_51093000_51105999	315.782	-0.262625	0.082904	-3.16782	0.00153586	0.0129011
chr10_52022000_52030999	195.355	-0.265258	0.0794225	-3.33983	0.000838285	0.0129011
chr10_52099000_52127999	592.26	-0.254054	0.0822941	-3.08715	0.00202084	0.0129011
chr10_52165000_52167999	93.3413	-0.281375	0.0832842	-3.37849	0.000728851	0.0129011
chr10_54051000_54053999	72.7062	-0.290545	0.0854764	-3.39913	0.000676017	0.0129011
chr10_58090000_58104999	348.989	-0.277291	0.0885552	-3.13128	0.00174047	0.0129011
chr10_60002000_60016999	496.574	-0.271693	0.0857576	-3.16815	0.00153413	0.0129011
chr10_60412000_60455999	1050.02	-0.242181	0.0800787	-3.02428	0.00249224	0.0129011
chr10_61479000_61481999	96.3057	-0.314959	0.0998492	-3.15435	0.00160859	0.0129011
chr10_61529000_61545999	345.88	-0.28829	0.0797041	-3.617	0.000298034	0.0129011
chr10_62283000_62284999	77.9416	-0.286872	0.0876491	-3.27296	0.00106426	0.0129011
chr10_62394000_62402999	218.472	-0.321318	0.101438	-3.16761	0.00153695	0.0129011
chr10_62814000_62817999	144.495	-0.272561	0.0894188	-3.04814	0.00230262	0.0129011
chr10_62920000_62928999	146.289	-0.251205	0.0822767	-3.05317	0.00226439	0.0129011
chr10_62950000_62957999	174.175	-0.260935	0.0829281	-3.14652	0.00165227	0.0129011
chr10_63271000_63285999	289.421	-0.280437	0.071636	-3.91474	9.05002e-05	0.0129011
chr10_63924000_63941999	338.391	-0.265308	0.0861161	-3.08082	0.00206434	0.0129011
chr10_64276000_64311999	645.506	-0.243489	0.0773424	-3.14819	0.00164282	0.0129011
chr10_64600000_64608999	237.152	-0.254043	0.0804464	-3.15791	0.00158903	0.0129011
chr10_64706000_64715999	299.99	-0.265441	0.081264	-3.2664	0.00108924	0.0129011
chr10_64781000_64810999	553.997	-0.231769	0.0765005	-3.02965	0.00244841	0.0129011
chr10_65506000_65514999	164.029	-0.250898	0.0787874	-3.18449	0.0014501	0.0129011
chr10_65741000_65787999	1093.33	-0.237569	0.0769863	-3.08586	0.00202962	0.0129011
chr10_69312000_69327999	489.508	-0.260606	0.0854641	-3.04931	0.00229371	0.0129011
chr10_69459000_69480999	606.123	-0.263273	0.0843473	-3.12129	0.00180059	0.0129011
chr10_69705000_69709999	146.961	-0.244222	0.0797802	-3.06119	0.00220459	0.0129011
chr10_69730000_69735999	189.276	-0.301568	0.0983507	-3.06625	0.00216761	0.0129011
chr10_70034000_70040999	232.814	-0.280343	0.0904307	-3.10009	0.00193463	0.0129011
chr10_70619000_70630999	435.721	-0.287857	0.0856739	-3.35992	0.000779657	0.0129011
chr10_71355000_71388999	770.485	-0.25389	0.0776315	-3.27045	0.00107375	0.0129011
chr10_72525000_72526999	86.104	-0.328271	0.0961337	-3.41474	0.000638432	0.0129011
chr10_72596000_72598999	108.63	-0.323668	0.10591	-3.05607	0.00224258	0.0129011
chr10_73247000_73250999	138.023	-0.309525	0.0970161	-3.19045	0.00142053	0.0129011
chr10_73876000_73881999	98.6652	-0.293009	0.0963678	-3.04053	0.0023616	0.0129011
chr10_74264000_74265999	83.2694	-0.314179	0.0964796	-3.25643	0.00112825	0.0129011
chr10_75074000_75094999	599.514	-0.262095	0.0860154	-3.04707	0.00231087	0.0129011
chr10_76043000_76045999	98.1223	-0.270036	0.0848062	-3.18415	0.00145179	0.0129011
chr10_76214000_76217999	134.5	-0.300561	0.0810877	-3.70662	0.000210044	0.0129011
chr10_76391000_76413999	465.385	-0.260386	0.080776	-3.22356	0.00126608	0.0129011
chr10_76431000_76435999	152.115	-0.275207	0.0866609	-3.17567	0.00149488	0.0129011
chr10_76465000_76493999	682.737	-0.289132	0.0836783	-3.45529	0.000549706	0.0129011
chr10_77272000_77288999	333.052	-0.243828	0.0774355	-3.14878	0.00163951	0.0129011
chr10_77901000_77940999	909.146	-0.251783	0.0794952	-3.16727	0.00153878	0.0129011
chr10_79127000_79132999	151.528	-0.271112	0.0775702	-3.49505	0.000473965	0.0129011
chr10_79495000_79501999	256.397	-0.281878	0.0861187	-3.27313	0.00106363	0.0129011
chr10_79708000_79724999	456.879	-0.244147	0.0802332	-3.04297	0.00234254	0.0129011
chr10_80591000_80594999	126.408	-0.290658	0.0858994	-3.3837	0.000715165	0.0129011
chr10_81123000_81131999	222.395	-0.281059	0.0813067	-3.45677	0.000546684	0.0129011
chr10_81349000_81364999	409.421	-0.258981	0.0850251	-3.04594	0.00231955	0.0129011
chr10_82236000_82240999	145.348	-0.29559	0.0828226	-3.56895	0.000358411	0.0129011
chr10_82395000_82399999	136.421	-0.278424	0.0891133	-3.12438	0.00178183	0.0129011
chr10_86213000_86219999	167.973	-0.318425	0.0943527	-3.37483	0.00073861	0.0129011
chr10_86285000_86286999	84.3979	-0.279447	0.0884137	-3.16067	0.00157404	0.0129011
chr10_86450000_86454999	161.334	-0.276949	0.0843469	-3.28345	0.00102544	0.0129011
chr10_86484000_86493999	270.1	-0.290393	0.0859993	-3.37669	0.00073363	0.0129011
chr10_86732000_86741999	229.329	-0.252882	0.082647	-3.05979	0.00221493	0.0129011
chr10_87430000_87437999	177.485	-0.246342	0.0807828	-3.04944	0.00229268	0.0129011
chr10_87565000_87603999	1068.02	-0.254551	0.0793101	-3.20956	0.00132938	0.0129011
chr10_88307000_88309999	70.0747	-0.31793	0.0997627	-3.18686	0.00143824	0.0129011
chr10_88708000_88713999	147.154	-0.279107	0.0887168	-3.14605	0.00165493	0.0129011
chr10_89001000_89051999	825.137	-0.276734	0.0857392	-3.22762	0.00124823	0.0129011
chr10_89214000_89240999	542.559	-0.264254	0.0804531	-3.28457	0.00102137	0.0129011
chr10_90110000_90128999	404.263	-0.259272	0.0817254	-3.17248	0.00151144	0.0129011
chr10_90779000_90780999	73.8176	-0.371989	0.0972183	-3.82633	0.000130069	0.0129011
chr10_91076000_91084999	259.163	-0.277887	0.0870431	-3.19252	0.00141037	0.0129011
chr10_91204000_91210999	176.805	-0.255193	0.0812433	-3.14109	0.00168319	0.0129011
chr10_91523000_91525999	89.8667	-0.311097	0.0988725	-3.14644	0.00165269	0.0129011
chr10_91690000_91699999	277.837	-0.265065	0.0785516	-3.37441	0.000739742	0.0129011
chr10_91706000_91711999	138.495	-0.293327	0.0878308	-3.33969	0.000838732	0.0129011
chr10_91764000_91781999	339.696	-0.257657	0.0788105	-3.26932	0.00107807	0.0129011
chr10_92243000_92285999	968.276	-0.248157	0.0819381	-3.02859	0.00245696	0.0129011
chr10_92418000_92423999	148.975	-0.288534	0.0822436	-3.50828	0.000451011	0.0129011
chr10_92709000_92714999	155.254	-0.274539	0.0846334	-3.24387	0.0011792	0.0129011
chr10_92849000_92859999	302.325	-0.276939	0.085917	-3.22333	0.00126707	0.0129011
chr10_93078000_93095999	458.702	-0.238099	0.0768604	-3.09782	0.00194953	0.0129011
chr10_93115000_93140999	899.535	-0.249784	0.0810206	-3.08297	0.00204949	0.0129011
chr10_93198000_93217999	827.603	-0.308272	0.0899317	-3.42785	0.000608388	0.0129011
chr10_94444000_94445999	88.214	-0.294627	0.0899914	-3.27395	0.00106056	0.0129011
chr10_94615000_94624999	390.077	-0.267953	0.0868164	-3.08643	0.00202573	0.0129011
chr10_94908000_94932999	592.543	-0.263859	0.0834721	-3.16104	0.00157207	0.0129011
chr10_95024000_95029999	89.213	-0.310502	0.0843907	-3.67933	0.000233844	0.0129011
chr10_95486000_95499999	320.251	-0.256274	0.0810439	-3.16217	0.001566	0.0129011
chr10_97482000_97506999	419.781	-0.24699	0.0768029	-3.2159	0.00130038	0.0129011
chr10_97557000_97582999	413.276	-0.259693	0.0782419	-3.3191	0.000903091	0.0129011
chr10_97611000_97616999	154.549	-0.259041	0.0817869	-3.16727	0.00153875	0.0129011
chr10_97916000_97955999	1740.48	-0.271263	0.085911	-3.15749	0.00159133	0.0129011
chr10_98561000_98563999	102.641	-0.319194	0.087507	-3.64764	0.000264664	0.0129011
chr10_98765000_98769999	238.306	-0.310966	0.0955076	-3.25593	0.00113022	0.0129011
chr10_99975000_99989999	579.053	-0.289929	0.0886122	-3.27189	0.00106831	0.0129011
chr10_100191000_100199999	173.636	-0.265208	0.0865046	-3.06582	0.00217073	0.0129011
chr10_100557000_100563999	148.858	-0.309126	0.0827501	-3.73565	0.000187228	0.0129011
chr10_100774000_100795999	468.803	-0.27716	0.0822743	-3.36873	0.000755145	0.0129011
chr10_100802000_100808999	194.572	-0.279868	0.0906126	-3.08863	0.00201084	0.0129011
chr10_101786000_101793999	144.853	-0.347058	0.0922312	-3.76291	0.000167947	0.0129011
chr10_103085000_103088999	83.2924	-0.264267	0.0860122	-3.07243	0.00212324	0.0129011
chr10_104597000_104604999	204.116	-0.246386	0.0788072	-3.12644	0.00176934	0.0129011
chr10_104922000_104924999	84.7488	-0.320518	0.0848803	-3.77612	0.000159293	0.0129011
chr10_104981000_104985999	183.672	-0.280351	0.0874598	-3.20549	0.00134835	0.0129011
chr10_105282000_105294999	416.847	-0.279102	0.0858918	-3.24946	0.00115623	0.0129011
chr10_105910000_105914999	260.511	-0.279887	0.0850712	-3.29003	0.00100175	0.0129011
chr10_106366000_106377999	290.229	-0.264962	0.0844477	-3.13759	0.00170342	0.0129011
chr10_111584000_111594999	339.672	-0.266995	0.0837127	-3.18942	0.00142561	0.0129011
chr10_112079000_112092999	352.641	-0.271631	0.0839197	-3.2368	0.00120877	0.0129011
chr10_112781000_112830999	1849.36	-0.260789	0.0824076	-3.16462	0.00155285	0.0129011
chr10_113085000_113107999	541.521	-0.234541	0.0751893	-3.11935	0.00181253	0.0129011
chr10_113548000_113561999	392.143	-0.260458	0.0824467	-3.15911	0.00158251	0.0129011
chr10_113785000_113806999	566.979	-0.230419	0.0752305	-3.06284	0.00219249	0.0129011
chr10_113997000_114017999	643.136	-0.297088	0.0819183	-3.62664	0.00028713	0.0129011
chr10_114374000_114376999	120.515	-0.299996	0.094756	-3.16598	0.0015456	0.0129011
chr10_114599000_114635999	730.921	-0.258572	0.0777907	-3.32395	0.000887528	0.0129011
chr10_115237000_115243999	229.949	-0.439435	0.118398	-3.71152	0.000206018	0.0129011
chr10_115429000_115460999	899.922	-0.269026	0.0808151	-3.3289	0.000871891	0.0129011
chr10_115520000_115524999	164.648	-0.266239	0.0822448	-3.23715	0.00120731	0.0129011
chr10_115713000_115716999	98.587	-0.317795	0.0938867	-3.38487	0.000712112	0.0129011
chr10_115722000_115734999	235.408	-0.298246	0.0782239	-3.81272	0.000137444	0.0129011
chr10_116054000_116056999	186.127	-0.28731	0.0916233	-3.13578	0.001714	0.0129011
chr10_116739000_116748999	433.122	-0.287774	0.0948086	-3.03531	0.00240288	0.0129011
chr10_116845000_116849999	169.029	-0.314791	0.0776792	-4.05245	5.06844e-05	0.0129011
chr10_117012000_117021999	230.936	-0.258319	0.0774566	-3.33502	0.000852931	0.0129011
chr10_118693000_118697999	141.009	-0.289671	0.0878391	-3.29774	0.000974661	0.0129011
chr10_119202000_119213999	278.654	-0.269056	0.0796176	-3.37935	0.000726568	0.0129011
chr10_119591000_119602999	443.213	-0.260486	0.0859491	-3.0307	0.00243987	0.0129011
chr10_119821000_119832999	216.55	-0.245716	0.0789565	-3.11204	0.00185802	0.0129011
chr10_119934000_119955999	388.76	-0.245052	0.0792961	-3.09034	0.00199928	0.0129011
chr10_120523000_120558999	505.129	-0.246385	0.0766297	-3.21526	0.00130325	0.0129011
chr10_120743000_120753999	338.074	-0.286299	0.0831855	-3.44169	0.000578099	0.0129011
chr10_120991000_120992999	58.4625	-0.363453	0.107108	-3.39334	0.000690453	0.0129011
chr10_121465000_121471999	173.337	-0.277013	0.0849433	-3.26115	0.0011096	0.0129011
chr10_121722000_121730999	230.371	-0.273728	0.0852777	-3.20984	0.00132808	0.0129011
chr10_121742000_121763999	524.635	-0.239235	0.0764382	-3.12979	0.00174931	0.0129011
chr10_121821000_121848999	397.667	-0.252042	0.0744244	-3.38654	0.000707788	0.0129011
chr10_121909000_121914999	151.067	-0.27252	0.0763696	-3.56844	0.000359113	0.0129011
chr10_122199000_122211999	289.199	-0.258504	0.0717619	-3.60225	0.000315472	0.0129011
chr10_122230000_122233999	125.099	-0.317675	0.0958593	-3.31397	0.000919801	0.0129011
chr10_123514000_123530999	680.586	-0.281162	0.0930528	-3.02153	0.00251501	0.0129011
chr10_124138000_124150999	218.909	-0.254746	0.0796319	-3.19905	0.00137882	0.0129011
chr10_124935000_124946999	434.552	-0.258995	0.0852867	-3.03676	0.00239138	0.0129011
chr10_124988000_124995999	249.219	-0.334609	0.0948252	-3.52869	0.000417616	0.0129011
chr10_125034000_125062999	455.912	-0.255618	0.0821018	-3.11343	0.00184925	0.0129011
chr10_125129000_125131999	91.9232	-0.285784	0.0878772	-3.25208	0.00114562	0.0129011
chr10_125143000_125155999	254.805	-0.2861	0.0878685	-3.256	0.00112992	0.0129011
chr10_125162000_125171999	249.597	-0.296025	0.0799826	-3.70112	0.000214652	0.0129011
chr10_125291000_125293999	96.3398	-0.269181	0.0838012	-3.21214	0.00131749	0.0129011
chr10_125489000_125498999	224.488	-0.258925	0.0788167	-3.28516	0.00101925	0.0129011
chr10_125960000_125969999	319.164	-0.268728	0.0868855	-3.0929	0.00198213	0.0129011
chr10_125988000_125990999	101.742	-0.351713	0.0964565	-3.64634	0.000266003	0.0129011
chr10_126569000_126571999	118.679	-0.279559	0.0861356	-3.24556	0.00117218	0.0129011
chr10_126864000_126873999	282.973	-0.26716	0.0828914	-3.22301	0.00126852	0.0129011
chr10_126938000_126942999	179.176	-0.281906	0.0897791	-3.14	0.00168949	0.0129011
chr10_126995000_127022999	591.81	-0.24983	0.0769521	-3.24657	0.00116805	0.0129011
chr10_127119000_127127999	206.411	-0.262967	0.0818022	-3.21467	0.00130597	0.0129011
chr10_127267000_127290999	489.087	-0.248616	0.0750932	-3.31076	0.000930433	0.0129011
chr10_127331000_127343999	335.194	-0.269862	0.0772052	-3.49539	0.000473372	0.0129011
chr10_127398000_127406999	528.189	-0.290104	0.0956917	-3.03165	0.00243223	0.0129011
chr10_127711000_127725999	382.079	-0.272499	0.0889422	-3.06377	0.00218563	0.0129011
chr10_129255000_129260999	147.883	-0.288743	0.088862	-3.24935	0.0011567	0.0129011
chr10_129520000_129552999	547.804	-0.252415	0.068994	-3.65851	0.00025369	0.0129011
chr10_129999000_130001999	135.354	-0.278485	0.0884459	-3.14865	0.00164027	0.0129011
chr10_130086000_130090999	130.335	-0.301291	0.0924409	-3.25928	0.00111694	0.0129011
chr10_130383000_130386999	79.1817	-0.288176	0.0899173	-3.2049	0.00135109	0.0129011
chr10_130686000_130701999	267.555	-0.260529	0.0777224	-3.35204	0.000802174	0.0129011
chr10_130806000_130813999	232.957	-0.250727	0.0742061	-3.3788	0.000728028	0.0129011
chr10_130984000_130987999	116.277	-0.26623	0.0838195	-3.17623	0.00149204	0.0129011
chr10_131616000_131621999	113.024	-0.365728	0.0889629	-4.11101	3.93926e-05	0.0129011
chr10_133431000_133440999	304.304	-0.245725	0.081014	-3.03312	0.00242038	0.0129011
chr10_133536000_133552999	350.48	-0.24186	0.079359	-3.04767	0.00230621	0.0129011
chr10_133737000_133739999	116.112	-0.380922	0.0918567	-4.14692	3.36976e-05	0.0129011
chr10_133896000_133911999	386.374	-0.233255	0.0771874	-3.02193	0.00251166	0.0129011
chr10_134026000_134032999	350.014	-0.272262	0.089828	-3.03093	0.00243805	0.0129011
chr10_135258000_135264999	425.938	-0.302369	0.0855039	-3.53632	0.000405748	0.0129011
chr10_135377000_135400999	838.463	-0.278836	0.0910102	-3.06379	0.00218555	0.0129011
chr11_385000_387999	113.933	-0.347157	0.102845	-3.37555	0.000736694	0.0129011
chr11_1383000_1389999	252.892	-0.348121	0.0889646	-3.91303	9.11467e-05	0.0129011
chr11_2830000_2851999	555.251	-0.280592	0.0878723	-3.19318	0.00140716	0.0129011
chr11_2958000_2960999	163.395	-0.362579	0.107135	-3.38433	0.000713519	0.0129011
chr11_3231000_3233999	100.434	-0.387942	0.10392	-3.73309	0.000189144	0.0129011
chr11_3264000_3274999	225.875	-0.267562	0.0871269	-3.07095	0.00213381	0.0129011
chr11_3515000_3526999	165.735	-0.264842	0.0776188	-3.41209	0.00064468	0.0129011
chr11_4043000_4059999	401.609	-0.257406	0.0815956	-3.15465	0.00160691	0.0129011
chr11_4570000_4590999	382.221	-0.248006	0.0753251	-3.29248	0.000993075	0.0129011
chr11_5480000_5486999	138.992	-0.263516	0.0787699	-3.34539	0.000821667	0.0129011
chr11_5499000_5504999	209.216	-0.305199	0.0901549	-3.38528	0.000711061	0.0129011
chr11_5759000_5767999	312.997	-0.270429	0.0877417	-3.0821	0.00205546	0.0129011
chr11_5824000_5826999	107.574	-0.31667	0.0888264	-3.56505	0.00036379	0.0129011
chr11_6036000_6039999	130.607	-0.278	0.0831257	-3.34433	0.000824808	0.0129011
chr11_6925000_6931999	188.98	-0.279534	0.084999	-3.28867	0.00100661	0.0129011
chr11_7146000_7155999	195.086	-0.282241	0.089544	-3.15198	0.0016217	0.0129011
chr11_7303000_7316999	301.717	-0.274773	0.0819425	-3.35324	0.000798719	0.0129011
chr11_7588000_7590999	97.4135	-0.303742	0.0953293	-3.18624	0.00144134	0.0129011
chr11_7753000_7768999	349.146	-0.270229	0.0761299	-3.54958	0.000385851	0.0129011
chr11_7777000_7850999	1851.99	-0.264196	0.0794996	-3.32324	0.000889788	0.0129011
chr11_7942000_7967999	617.674	-0.244081	0.0780668	-3.12657	0.00176861	0.0129011
chr11_8417000_8427999	301.42	-0.27964	0.0841113	-3.32465	0.000885306	0.0129011
chr11_9132000_9136999	224.563	-0.276548	0.0877632	-3.15107	0.00162671	0.0129011
chr11_9562000_9567999	263.375	-0.290154	0.0860393	-3.37234	0.000745327	0.0129011
chr11_9686000_9688999	96.3761	-0.311197	0.0916986	-3.3937	0.000689557	0.0129011
chr11_10442000_10456999	324.117	-0.245607	0.0731967	-3.35544	0.000792401	0.0129011
chr11_10633000_10637999	124.63	-0.295918	0.0886037	-3.33979	0.000838419	0.0129011
chr11_10903000_10914999	278.421	-0.264449	0.0801888	-3.29782	0.000974369	0.0129011
chr11_11622000_11624999	96.8032	-0.28263	0.0895122	-3.15744	0.00159159	0.0129011
chr11_11704000_11718999	296.194	-0.239706	0.0741261	-3.23375	0.00122175	0.0129011
chr11_12508000_12517999	230.376	-0.25765	0.0766496	-3.3614	0.000775481	0.0129011
chr11_12629000_12652999	659.389	-0.259776	0.0839256	-3.09531	0.00196609	0.0129011
chr11_14105000_14111999	208.191	-0.309639	0.0847024	-3.65561	0.000256572	0.0129011
chr11_14137000_14150999	233.345	-0.254586	0.0776056	-3.28052	0.00103617	0.0129011
chr11_14758000_14768999	373.106	-0.257511	0.0848516	-3.03484	0.00240661	0.0129011
chr11_14948000_14961999	275.071	-0.301108	0.0768668	-3.91727	8.95573e-05	0.0129011
chr11_14977000_14986999	263.597	-0.25112	0.0820454	-3.06075	0.00220783	0.0129011
chr11_15102000_15111999	190.488	-0.29503	0.0780417	-3.78041	0.000156572	0.0129011
chr11_15359000_15362999	120.465	-0.297023	0.0894098	-3.32204	0.000893613	0.0129011
chr11_16516000_16548999	899.632	-0.249677	0.0809574	-3.08405	0.002042	0.0129011
chr11_17361000_17364999	100.426	-0.309921	0.0871411	-3.55654	0.000375765	0.0129011
chr11_17637000_17648999	329.258	-0.257501	0.0837179	-3.07582	0.00209927	0.0129011
chr11_18249000_18262999	148.94	-0.263432	0.083031	-3.1727	0.0015103	0.0129011
chr11_22829000_22840999	244.081	-0.299416	0.0864534	-3.46332	0.000533549	0.0129011
chr11_30036000_30060999	424.793	-0.229782	0.0704405	-3.26206	0.00110604	0.0129011
chr11_30986000_30999999	340.217	-0.272625	0.0769897	-3.54106	0.000398524	0.0129011
chr11_31106000_31120999	284.741	-0.253031	0.0813611	-3.10998	0.00187102	0.0129011
chr11_31289000_31306999	477.579	-0.248722	0.082287	-3.02262	0.00250597	0.0129011
chr11_31410000_31421999	195.106	-0.271442	0.0897416	-3.0247	0.00248878	0.0129011
chr11_31585000_31602999	663.038	-0.268765	0.0806757	-3.33143	0.00086402	0.0129011
chr11_31913000_31935999	378.286	-0.223335	0.0723333	-3.08758	0.00201792	0.0129011
chr11_32683000_32691999	287.71	-0.280317	0.0796252	-3.52046	0.000430807	0.0129011
chr11_33696000_33709999	279.762	-0.25075	0.0787105	-3.18572	0.00144393	0.0129011
chr11_33935000_33941999	209.935	-0.273055	0.0869357	-3.14088	0.0016844	0.0129011
chr11_34391000_34401999	366.838	-0.276599	0.0811482	-3.40857	0.000653053	0.0129011
chr11_34431000_34440999	291.905	-0.274992	0.0832462	-3.30336	0.000955352	0.0129011
chr11_34553000_34559999	144.095	-0.266245	0.0743256	-3.58215	0.000340782	0.0129011
chr11_34777000_34813999	698.544	-0.244113	0.0752428	-3.24434	0.00117721	0.0129011
chr11_34966000_34974999	162.35	-0.292573	0.0847656	-3.45156	0.000557363	0.0129011
chr11_35088000_35095999	221.538	-0.314922	0.0909616	-3.46214	0.000535889	0.0129011
chr11_35788000_35801999	593.65	-0.291219	0.092142	-3.16055	0.00157473	0.0129011
chr11_35884000_35893999	315.539	-0.26054	0.0860711	-3.02703	0.00246968	0.0129011
chr11_35917000_35930999	338.248	-0.2828	0.080339	-3.52009	0.000431401	0.0129011
chr11_37148000_37175999	544.396	-0.242568	0.0776128	-3.12536	0.0017759	0.0129011
chr11_37579000_37628999	969.431	-0.242779	0.0788231	-3.08005	0.00206964	0.0129011
chr11_43310000_43322999	370.187	-0.256765	0.0766931	-3.34795	0.000814126	0.0129011
chr11_43367000_43373999	271.079	-0.284814	0.0912832	-3.12011	0.00180782	0.0129011
chr11_43534000_43570999	580.758	-0.226662	0.0723757	-3.13174	0.00173775	0.0129011
chr11_43631000_43648999	416.451	-0.26059	0.0752137	-3.46467	0.000530892	0.0129011
chr11_43825000_43827999	112.676	-0.304472	0.0904168	-3.36742	0.000758744	0.0129011
chr11_44041000_44049999	294.628	-0.252898	0.0807124	-3.13333	0.00172836	0.0129011
chr11_44062000_44064999	112.251	-0.267965	0.0825869	-3.24464	0.00117598	0.0129011
chr11_44410000_44422999	277.518	-0.265745	0.0783148	-3.3933	0.000690567	0.0129011
chr11_44432000_44437999	120.364	-0.304176	0.0948208	-3.2079	0.00133706	0.0129011
chr11_45260000_45261999	78.5563	-0.296435	0.0950234	-3.1196	0.00181095	0.0129011
chr11_45803000_45811999	267.022	-0.265185	0.0818997	-3.23793	0.00120401	0.0129011
chr11_46200000_46217999	341.631	-0.239969	0.0696118	-3.44725	0.000566322	0.0129011
chr11_46604000_46606999	88.4963	-0.34152	0.0880175	-3.88014	0.000104396	0.0129011
chr11_49249000_49390999	2817.78	-0.243255	0.0773064	-3.14663	0.00165163	0.0129011
chr11_49398000_49542999	3633.99	-0.253416	0.0835078	-3.03463	0.00240828	0.0129011
chr11_56588000_56599999	233.668	-0.280446	0.0803494	-3.49033	0.000482432	0.0129011
chr11_56678000_56741999	1575.99	-0.248985	0.0770864	-3.22994	0.00123816	0.0129011
chr11_56827000_56836999	317.928	-0.287321	0.0848869	-3.38475	0.000712437	0.0129011
chr11_57602000_57629999	566.265	-0.242576	0.0757985	-3.20027	0.00137299	0.0129011
chr11_57961000_57971999	253.971	-0.243251	0.0798309	-3.04708	0.00231075	0.0129011
chr11_58411000_58418999	218.994	-0.315398	0.0808874	-3.89922	9.65025e-05	0.0129011
chr11_58502000_58531999	575.002	-0.262521	0.0729306	-3.59959	0.000318714	0.0129011
chr11_58751000_58756999	166.472	-0.287503	0.0825602	-3.48234	0.000497049	0.0129011
chr11_58996000_59012999	463.963	-0.285932	0.0817216	-3.49886	0.000467249	0.0129011
chr11_59163000_59188999	750.698	-0.2488	0.0823085	-3.02277	0.00250474	0.0129011
chr11_59211000_59216999	161.749	-0.297653	0.0888574	-3.34978	0.000808749	0.0129011
chr11_59746000_59767999	440.763	-0.245089	0.0807292	-3.03594	0.0023979	0.0129011
chr11_59880000_59905999	355.377	-0.2602	0.0833797	-3.12066	0.00180446	0.0129011
chr11_59931000_59944999	301.999	-0.297958	0.0884188	-3.36985	0.000752098	0.0129011
chr11_59953000_59970999	316.48	-0.24367	0.0782656	-3.11338	0.00184959	0.0129011
chr11_60118000_60129999	231.855	-0.274933	0.0895773	-3.06923	0.00214612	0.0129011
chr11_60239000_60243999	145.365	-0.283936	0.0920916	-3.08319	0.00204797	0.0129011
chr11_60358000_60371999	413.2	-0.294481	0.090394	-3.25775	0.00112299	0.0129011
chr11_60921000_60924999	146.801	-0.299212	0.0946963	-3.1597	0.00157929	0.0129011
chr11_63145000_63169999	521.345	-0.234002	0.0754763	-3.10033	0.00193303	0.0129011
chr11_63286000_63298999	249.808	-0.285163	0.0775956	-3.67499	0.000237861	0.0129011
chr11_63345000_63355999	351.059	-0.275419	0.082703	-3.33021	0.000867803	0.0129011
chr11_66349000_66351999	114.123	-0.345815	0.0949459	-3.64224	0.00027028	0.0129011
chr11_67296000_67303999	268.931	-0.331159	0.0887755	-3.73029	0.000191258	0.0129011
chr11_67633000_67646999	216.801	-0.237982	0.0751341	-3.16744	0.00153789	0.0129011
chr11_67995000_67999999	210.829	-0.280493	0.0896043	-3.13035	0.00174601	0.0129011
chr11_68194000_68198999	150.192	-0.361973	0.0953567	-3.79598	0.000147059	0.0129011
chr11_69239000_69240999	94.7477	-0.339976	0.0964569	-3.52464	0.000424063	0.0129011
chr11_69548000_69554999	173.152	-0.274467	0.0843361	-3.25445	0.00113613	0.0129011
chr11_69900000_69904999	178.669	-0.284877	0.0922437	-3.0883	0.00201302	0.0129011
chr11_70999000_71008999	380.031	-0.254906	0.0814159	-3.13092	0.00174262	0.0129011
chr11_71020000_71032999	336.398	-0.257349	0.0844854	-3.04608	0.00231849	0.0129011
chr11_71071000_71074999	98.4098	-0.334558	0.0980144	-3.41336	0.000641674	0.0129011
chr11_71919000_71926999	227.173	-0.310916	0.083131	-3.74007	0.000183969	0.0129011
chr11_72378000_72379999	101.733	-0.372753	0.0896922	-4.15591	3.23996e-05	0.0129011
chr11_72714000_72723999	280.252	-0.292995	0.0815432	-3.59312	0.000326738	0.0129011
chr11_73648000_73654999	199.209	-0.303288	0.0950905	-3.18947	0.00142534	0.0129011
chr11_74071000_74077999	239.147	-0.249505	0.0808966	-3.08425	0.00204069	0.0129011
chr11_74222000_74228999	173.901	-0.320857	0.0853587	-3.75892	0.000170647	0.0129011
chr11_74367000_74371999	138.771	-0.30679	0.0875532	-3.50404	0.000458255	0.0129011
chr11_74811000_74840999	847.128	-0.250092	0.0799161	-3.12943	0.00175144	0.0129011
chr11_75682000_75688999	258.044	-0.274793	0.0818395	-3.3577	0.00078594	0.0129011
chr11_75708000_75713999	210.142	-0.298524	0.0906179	-3.29431	0.000986625	0.0129011
chr11_76044000_76047999	173.201	-0.311154	0.102252	-3.04302	0.00234215	0.0129011
chr11_76275000_76281999	154.237	-0.297994	0.0741452	-4.01905	5.84326e-05	0.0129011
chr11_76329000_76337999	127.364	-0.249241	0.0759592	-3.28125	0.00103348	0.0129011
chr11_76485000_76489999	333.413	-0.288314	0.0926627	-3.11144	0.00186177	0.0129011
chr11_76951000_76964999	243.282	-0.262206	0.0769202	-3.4088	0.000652481	0.0129011
chr11_77038000_77043999	250.823	-0.261481	0.086365	-3.02763	0.00246483	0.0129011
chr11_77351000_77352999	84.278	-0.309146	0.0868564	-3.55928	0.000371875	0.0129011
chr11_77501000_77509999	188.963	-0.263621	0.086989	-3.03051	0.00244139	0.0129011
chr11_78068000_78069999	64.5936	-0.402936	0.113947	-3.53618	0.000405952	0.0129011
chr11_78388000_78394999	292.785	-0.259483	0.084977	-3.05357	0.00226139	0.0129011
chr11_78836000_78846999	264.831	-0.274057	0.0865775	-3.16545	0.00154843	0.0129011
chr11_81400000_81416999	440.427	-0.276702	0.0879501	-3.14612	0.00165452	0.0129011
chr11_82622000_82632999	276.691	-0.275584	0.0888533	-3.10156	0.00192504	0.0129011
chr11_82761000_82772999	232.846	-0.26906	0.0805029	-3.34224	0.000831057	0.0129011
chr11_83223000_83235999	288.654	-0.25077	0.0737902	-3.39842	0.000677757	0.0129011
chr11_83454000_83457999	120.733	-0.321574	0.0836817	-3.84282	0.000121626	0.0129011
chr11_84437000_84453999	363.257	-0.262575	0.0835516	-3.14266	0.00167418	0.0129011
chr11_85540000_85563999	440.275	-0.2488	0.0816003	-3.049	0.00229603	0.0129011
chr11_86937000_86959999	556.721	-0.272449	0.0897582	-3.03537	0.00240244	0.0129011
chr11_87086000_87110999	449.544	-0.234962	0.0722594	-3.25165	0.00114737	0.0129011
chr11_87326000_87376999	1234.75	-0.251198	0.0811772	-3.09444	0.00197186	0.0129011
chr11_87973000_87979999	273.713	-0.265453	0.082401	-3.22148	0.00127529	0.0129011
chr11_88717000_88742999	532.414	-0.259748	0.0756041	-3.43564	0.000591162	0.0129011
chr11_88821000_88825999	150.277	-0.295203	0.0899563	-3.28162	0.00103211	0.0129011
chr11_89192000_89198999	146.682	-0.272061	0.0887504	-3.06546	0.00217335	0.0129011
chr11_89476000_89486999	293.741	-0.313193	0.0875292	-3.57816	0.00034602	0.0129011
chr11_91562000_91611999	808.403	-0.216955	0.0711477	-3.04937	0.00229324	0.0129011
chr11_92295000_92304999	230.979	-0.287187	0.0828731	-3.46539	0.000529472	0.0129011
chr11_92940000_92942999	109.753	-0.275907	0.0899198	-3.06836	0.00215235	0.0129011
chr11_93147000_93164999	645.939	-0.276154	0.0869848	-3.17474	0.0014997	0.0129011
chr11_93597000_93624999	419.018	-0.244775	0.0679745	-3.60098	0.000317022	0.0129011
chr11_94089000_94125999	954.024	-0.271705	0.0801939	-3.3881	0.000703774	0.0129011
chr11_94417000_94425999	198.902	-0.264122	0.0845979	-3.12209	0.00179572	0.0129011
chr11_94619000_94627999	361.047	-0.297108	0.0902377	-3.29251	0.000992987	0.0129011
chr11_94634000_94640999	160.799	-0.305365	0.0895232	-3.41102	0.000647208	0.0129011
chr11_94847000_94852999	130.306	-0.293401	0.0934229	-3.14057	0.00168621	0.0129011
chr11_95125000_95147999	412.993	-0.246493	0.0771729	-3.19403	0.00140301	0.0129011
chr11_95203000_95215999	233.968	-0.260108	0.0818995	-3.17594	0.00149352	0.0129011
chr11_95222000_95233999	258.541	-0.251465	0.0797893	-3.15162	0.00162368	0.0129011
chr11_95663000_95683999	589.054	-0.263449	0.0807944	-3.26073	0.00111125	0.0129011
chr11_96078000_96085999	183.823	-0.278701	0.083836	-3.32436	0.000886221	0.0129011
chr11_96589000_96611999	419.822	-0.251205	0.0815502	-3.08038	0.00206739	0.0129011
chr11_99940000_100214999	5339.02	-0.238044	0.0775142	-3.07098	0.00213361	0.0129011
chr11_102226000_102231999	139.238	-0.275605	0.0910382	-3.02735	0.00246704	0.0129011
chr11_102684000_102698999	280.849	-0.274268	0.0723214	-3.79235	0.000149228	0.0129011
chr11_103002000_103012999	226.014	-0.261805	0.0788013	-3.32234	0.000892666	0.0129011
chr11_103686000_103708999	543.408	-0.237227	0.0775352	-3.0596	0.00221633	0.0129011
chr11_103971000_103988999	356.958	-0.245173	0.0788244	-3.11037	0.00186854	0.0129011
chr11_104136000_104139999	121.752	-0.32138	0.0910216	-3.53081	0.000414283	0.0129011
chr11_104520000_104530999	200.708	-0.290165	0.0858045	-3.3817	0.000720396	0.0129011
chr11_104731000_104739999	181.326	-0.28001	0.0912702	-3.06793	0.00215548	0.0129011
chr11_105821000_105831999	234.97	-0.24889	0.08026	-3.10104	0.00192841	0.0129011
chr11_106006000_106025999	441.39	-0.258288	0.0822471	-3.14039	0.00168725	0.0129011
chr11_106245000_106277999	591.356	-0.251838	0.0821352	-3.06614	0.00216838	0.0129011
chr11_108073000_108082999	377.675	-0.295889	0.0918965	-3.21981	0.00128276	0.0129011
chr11_108577000_108583999	309.535	-0.275788	0.0875338	-3.15065	0.00162907	0.0129011
chr11_108767000_108769999	98.5602	-0.322031	0.0962515	-3.34572	0.000820679	0.0129011
chr11_108819000_108826999	179.186	-0.274072	0.0872249	-3.14212	0.00167727	0.0129011
chr11_109918000_109926999	298.117	-0.278141	0.0866185	-3.2111	0.00132228	0.0129011
chr11_110464000_110472999	234.901	-0.309436	0.095658	-3.23482	0.0012172	0.0129011
chr11_111057000_111064999	149.642	-0.296273	0.0926002	-3.19949	0.0013767	0.0129011
chr11_111426000_111427999	89.2258	-0.350596	0.104056	-3.36931	0.000753564	0.0129011
chr11_112012000_112014999	109.096	-0.279396	0.0852428	-3.27765	0.00104674	0.0129011
chr11_112113000_112117999	149.445	-0.264261	0.086172	-3.06667	0.00216459	0.0129011
chr11_112189000_112208999	431.352	-0.244814	0.0784895	-3.11906	0.00181428	0.0129011
chr11_112241000_112247999	137.592	-0.270041	0.0882095	-3.06136	0.00220337	0.0129011
chr11_112543000_112556999	375.442	-0.253912	0.0804455	-3.15633	0.0015977	0.0129011
chr11_113571000_113592999	462.796	-0.25166	0.0802543	-3.13578	0.00171398	0.0129011
chr11_114195000_114205999	296.003	-0.280396	0.0821538	-3.41306	0.000642373	0.0129011
chr11_114551000_114568999	356.564	-0.279009	0.0777366	-3.58916	0.000331742	0.0129011
chr11_114765000_114788999	455.107	-0.225192	0.0744883	-3.02318	0.00250134	0.0129011
chr11_115715000_115738999	483.641	-0.245916	0.0789589	-3.11448	0.00184272	0.0129011
chr11_115747000_115761999	341.129	-0.252357	0.0826733	-3.05246	0.00226974	0.0129011
chr11_116436000_116447999	346.852	-0.294936	0.089113	-3.30969	0.000934006	0.0129011
chr11_117317000_117325999	155.435	-0.272996	0.0813799	-3.35458	0.000794848	0.0129011
chr11_117760000_117764999	130.104	-0.340599	0.0906735	-3.75632	0.000172431	0.0129011
chr11_118058000_118064999	165.187	-0.268648	0.0878943	-3.05649	0.00223947	0.0129011
chr11_118539000_118548999	252.522	-0.271832	0.0793208	-3.427	0.00061029	0.0129011
chr11_119417000_119440999	487.406	-0.298803	0.0761438	-3.92419	8.70231e-05	0.0129011
chr11_120814000_120816999	136.019	-0.320936	0.0843346	-3.8055	0.000141517	0.0129011
chr11_120876000_120883999	151.808	-0.25413	0.0723199	-3.51397	0.000441461	0.0129011
chr11_121040000_121060999	790.858	-0.254307	0.0824173	-3.0856	0.00203145	0.0129011
chr11_121123000_121136999	327.165	-0.287186	0.0776698	-3.69753	0.000217711	0.0129011
chr11_121679000_121734999	1785.05	-0.256827	0.0824082	-3.11652	0.00182998	0.0129011
chr11_121860000_121871999	212.439	-0.239967	0.0785887	-3.05345	0.00226226	0.0129011
chr11_122344000_122360999	431.845	-0.263007	0.0792386	-3.31918	0.00090283	0.0129011
chr11_123995000_124001999	160.247	-0.27693	0.0834766	-3.31746	0.000908407	0.0129011
chr11_124149000_124170999	431.286	-0.248041	0.0810141	-3.06171	0.00220078	0.0129011
chr11_124207000_124223999	327.812	-0.269617	0.0782399	-3.44603	0.000568898	0.0129011
chr11_124420000_124431999	223.791	-0.262446	0.0786432	-3.33717	0.000846365	0.0129011
chr11_124848000_124853999	320.516	-0.275092	0.0879934	-3.12628	0.00177032	0.0129011
chr11_124871000_124885999	405.041	-0.280149	0.0838611	-3.34063	0.000835883	0.0129011
chr11_126021000_126022999	89.6165	-0.259325	0.0836267	-3.10099	0.00192877	0.0129011
chr11_127068000_127080999	317.607	-0.271241	0.0842953	-3.21775	0.00129199	0.0129011
chr11_127834000_127860999	583.075	-0.262355	0.0840903	-3.11992	0.00180903	0.0129011
chr11_128054000_128056999	118.442	-0.315058	0.10069	-3.12897	0.00175418	0.0129011
chr11_128241000_128253999	288.222	-0.283755	0.0853598	-3.32422	0.000886658	0.0129011
chr11_129652000_129690999	786.214	-0.247871	0.0774268	-3.20135	0.00136783	0.0129011
chr11_130190000_130201999	244.515	-0.268357	0.0796904	-3.3675	0.000758542	0.0129011
chr11_130362000_130378999	385.906	-0.258643	0.0750022	-3.44848	0.000563758	0.0129011
chr11_130658000_130670999	265.126	-0.278668	0.077731	-3.58503	0.00033704	0.0129011
chr11_130721000_130727999	120.335	-0.267098	0.0842813	-3.16912	0.00152901	0.0129011
chr11_131924000_131964999	927.292	-0.257757	0.0808973	-3.18622	0.00144143	0.0129011
chr11_132183000_132201999	360.804	-0.257979	0.0788036	-3.2737	0.00106149	0.0129011
chr11_133739000_133755999	476.932	-0.254484	0.0797418	-3.19135	0.00141609	0.0129011
chr11_133950000_133952999	127.336	-0.283808	0.0933138	-3.04144	0.00235449	0.0129011
chr11_134147000_134148999	66.0781	-0.291936	0.0931858	-3.13284	0.00173126	0.0129011
chr11_134185000_134197999	460.08	-0.272707	0.0899763	-3.03087	0.00243847	0.0129011
chr12_343000_359999	542.215	-0.259885	0.0847804	-3.06539	0.00217387	0.0129011
chr12_638000_642999	217.433	-0.346645	0.0891919	-3.88651	0.000101698	0.0129011
chr12_1421000_1426999	185.49	-0.266016	0.0837977	-3.1745	0.00150094	0.0129011
chr12_1963000_1965999	114.616	-0.442538	0.106923	-4.13887	3.49023e-05	0.0129011
chr12_2388000_2391999	139.974	-0.322658	0.0978083	-3.29888	0.000970707	0.0129011
chr12_3830000_3833999	140.6	-0.312591	0.0985925	-3.17054	0.00152157	0.0129011
chr12_3951000_3966999	768.139	-0.277062	0.0904622	-3.06274	0.0021932	0.0129011
chr12_4019000_4021999	100.609	-0.339517	0.101386	-3.34876	0.000811745	0.0129011
chr12_4450000_4455999	185.362	-0.282535	0.0906839	-3.11561	0.00183566	0.0129011
chr12_5419000_5436999	433.599	-0.282778	0.081547	-3.46767	0.000524999	0.0129011
chr12_5444000_5475999	494.315	-0.260507	0.0734625	-3.54612	0.000390942	0.0129011
chr12_5638000_5665999	524.075	-0.256381	0.0788945	-3.24966	0.00115542	0.0129011
chr12_7258000_7259999	101.369	-0.278194	0.086423	-3.21898	0.00128648	0.0129011
chr12_7317000_7333999	557.337	-0.253324	0.0832293	-3.04369	0.00233698	0.0129011
chr12_7363000_7368999	219.665	-0.31268	0.0945439	-3.30725	0.000942171	0.0129011
chr12_7376000_7416999	837.294	-0.249529	0.0800424	-3.11746	0.00182414	0.0129011
chr12_7482000_7500999	587.191	-0.254965	0.0833365	-3.05947	0.00221732	0.0129011
chr12_7535000_7548999	416.044	-0.266527	0.0843007	-3.16162	0.00156894	0.0129011
chr12_7697000_7737999	965.367	-0.24915	0.080812	-3.08308	0.00204869	0.0129011
chr12_7752000_7755999	128.561	-0.264877	0.0854097	-3.10125	0.00192704	0.0129011
chr12_8675000_8678999	173.95	-0.293521	0.088883	-3.30233	0.000958863	0.0129011
chr12_8714000_8722999	257.873	-0.25737	0.0844292	-3.04836	0.00230096	0.0129011
chr12_10256000_10264999	228.297	-0.243768	0.0766904	-3.1786	0.00147986	0.0129011
chr12_10685000_10692999	144.657	-0.294798	0.0873625	-3.37442	0.000739709	0.0129011
chr12_11050000_11064999	486.533	-0.299546	0.0891703	-3.35925	0.000781538	0.0129011
chr12_11356000_11376999	762.527	-0.297211	0.0861658	-3.44929	0.000562063	0.0129011
chr12_11401000_11418999	671.548	-0.270275	0.0846637	-3.19234	0.00141127	0.0129011
chr12_11431000_11477999	1661.64	-0.272646	0.0875266	-3.115	0.00183942	0.0129011
chr12_11501000_11577999	1842.87	-0.289842	0.0730772	-3.96625	7.30137e-05	0.0129011
chr12_12059000_12067999	384.663	-0.269949	0.0862689	-3.12916	0.00175309	0.0129011
chr12_12346000_12352999	189.043	-0.31592	0.0859824	-3.67424	0.000238557	0.0129011
chr12_12378000_12380999	97.8893	-0.33529	0.0942268	-3.55833	0.000373219	0.0129011
chr12_12428000_12432999	149.993	-0.275925	0.0863275	-3.19625	0.00139225	0.0129011
chr12_12921000_12927999	199.909	-0.266429	0.0881526	-3.02236	0.00250809	0.0129011
chr12_13230000_13232999	82.6024	-0.28894	0.0796838	-3.62608	0.000287752	0.0129011
chr12_14394000_14398999	231.111	-0.309697	0.100913	-3.06896	0.00214807	0.0129011
chr12_14410000_14468999	1316.28	-0.276091	0.0835406	-3.30487	0.000950216	0.0129011
chr12_14515000_14535999	566.432	-0.277685	0.0792933	-3.502	0.00046178	0.0129011
chr12_14909000_14920999	431.539	-0.334037	0.094696	-3.52747	0.00041955	0.0129011
chr12_15590000_15614999	586.848	-0.262795	0.0813636	-3.22988	0.0012384	0.0129011
chr12_15888000_15898999	196.617	-0.317649	0.0788364	-4.02922	5.59619e-05	0.0129011
chr12_16160000_16180999	598.568	-0.269828	0.0884486	-3.05067	0.0022833	0.0129011
chr12_18308000_18332999	571.801	-0.247197	0.0812752	-3.04149	0.00235413	0.0129011
chr12_18438000_18459999	428.952	-0.287624	0.0838203	-3.43143	0.000600405	0.0129011
chr12_18802000_18945999	3119.32	-0.244219	0.0779212	-3.13418	0.00172334	0.0129011
chr12_19687000_19695999	234.776	-0.26263	0.0866663	-3.03036	0.00244263	0.0129011
chr12_19732000_19743999	390.819	-0.285818	0.0821073	-3.48103	0.000499482	0.0129011
chr12_19927000_19940999	227.254	-0.304155	0.0773684	-3.93126	8.45028e-05	0.0129011
chr12_19950000_19989999	812.816	-0.254377	0.0785108	-3.24002	0.00119521	0.0129011
chr12_20154000_20181999	445.261	-0.274292	0.0811638	-3.37949	0.000726212	0.0129011
chr12_20192000_20271999	1589.51	-0.249237	0.081068	-3.07442	0.00210913	0.0129011
chr12_20483000_20508999	455.428	-0.279109	0.0771074	-3.61974	0.000294899	0.0129011
chr12_21470000_21492999	575.215	-0.25963	0.0832539	-3.11853	0.00181756	0.0129011
chr12_21569000_21578999	267.819	-0.263226	0.0813429	-3.236	0.00121215	0.0129011
chr12_22175000_22177999	116.197	-0.325109	0.0921964	-3.52626	0.000421473	0.0129011
chr12_22330000_22337999	133.039	-0.26632	0.0845931	-3.14824	0.00164255	0.0129011
chr12_22355000_22366999	225.414	-0.258447	0.0810169	-3.19004	0.00142255	0.0129011
chr12_22445000_22462999	487.505	-0.265124	0.0867025	-3.05786	0.00222921	0.0129011
chr12_22517000_22524999	225.251	-0.260035	0.082932	-3.13552	0.00171548	0.0129011
chr12_22754000_22771999	503.327	-0.265097	0.0841755	-3.14934	0.00163638	0.0129011
chr12_22971000_22996999	467.916	-0.233707	0.0772277	-3.0262	0.00247645	0.0129011
chr12_23209000_23260999	1094.78	-0.275088	0.0859869	-3.19919	0.00137815	0.0129011
chr12_24535000_24546999	268.03	-0.289734	0.0758681	-3.81892	0.000134035	0.0129011
chr12_24773000_24782999	223.392	-0.264277	0.0805893	-3.2793	0.00104064	0.0129011
chr12_25134000_25137999	133.721	-0.315964	0.0923206	-3.42247	0.000620553	0.0129011
chr12_25440000_25444999	147.84	-0.307269	0.0926374	-3.3169	0.000910217	0.0129011
chr12_25635000_25641999	246.311	-0.316178	0.0948273	-3.33425	0.000855291	0.0129011
chr12_25684000_25705999	475.436	-0.25819	0.0756354	-3.41362	0.000641068	0.0129011
chr12_26229000_26239999	260.163	-0.293457	0.0807553	-3.63391	0.00027916	0.0129011
chr12_26454000_26487999	721.489	-0.243781	0.0792479	-3.07619	0.00209665	0.0129011
chr12_26570000_26572999	103.712	-0.33718	0.0962874	-3.50181	0.000462117	0.0129011
chr12_26712000_26713999	67.7955	-0.325482	0.105152	-3.09534	0.00196588	0.0129011
chr12_27288000_27291999	122.909	-0.285445	0.089393	-3.19315	0.00140732	0.0129011
chr12_27312000_27327999	381.894	-0.295471	0.0886845	-3.33171	0.000863153	0.0129011
chr12_27557000_27563999	238.317	-0.275454	0.0876154	-3.1439	0.00166713	0.0129011
chr12_27593000_27599999	135.353	-0.316678	0.0955896	-3.31289	0.000923388	0.0129011
chr12_28500000_28506999	175.335	-0.31391	0.0816657	-3.84384	0.000121122	0.0129011
chr12_28616000_28632999	376.614	-0.271713	0.0834467	-3.25612	0.00112945	0.0129011
chr12_28737000_28749999	300.112	-0.268832	0.0866136	-3.10381	0.00191048	0.0129011
chr12_28753000_28779999	565.46	-0.236653	0.0754066	-3.13835	0.001699	0.0129011
chr12_29410000_29419999	347.431	-0.309672	0.0899207	-3.44383	0.000573531	0.0129011
chr12_31038000_31048999	397.606	-0.266678	0.0873075	-3.05447	0.00225461	0.0129011
chr12_31703000_31715999	332.835	-0.262546	0.0796617	-3.29576	0.000981564	0.0129011
chr12_32194000_32199999	266.909	-0.318139	0.09371	-3.39493	0.000686468	0.0129011
chr12_32206000_32208999	103.344	-0.297597	0.0978038	-3.0428	0.0023439	0.0129011
chr12_32577000_32583999	282.937	-0.298871	0.0842128	-3.54899	0.000386706	0.0129011
chr12_33108000_33116999	238.385	-0.274515	0.0786041	-3.49237	0.000478754	0.0129011
chr12_34280000_34304999	502.113	-0.238117	0.076222	-3.124	0.00178412	0.0129011
chr12_39243000_39263999	385.076	-0.244716	0.0762889	-3.20776	0.00133773	0.0129011
chr12_40046000_40080999	899.97	-0.255398	0.0824153	-3.09892	0.0019423	0.0129011
chr12_40287000_40295999	225.03	-0.258802	0.0830902	-3.11471	0.00184126	0.0129011
chr12_40362000_40378999	535.497	-0.266654	0.0839098	-3.17787	0.00148363	0.0129011
chr12_41280000_41282999	83.7553	-0.282604	0.0838311	-3.37111	0.000748663	0.0129011
chr12_41466000_41495999	691.983	-0.272469	0.0876859	-3.10732	0.00188789	0.0129011
chr12_42333000_42341999	235.724	-0.295313	0.0817804	-3.61105	0.000304962	0.0129011
chr12_44143000_44149999	191.545	-0.289846	0.0860039	-3.37015	0.000751284	0.0129011
chr12_45345000_45360999	405.628	-0.268706	0.0881883	-3.04696	0.00231169	0.0129011
chr12_45833000_45851999	566.634	-0.264805	0.087641	-3.02147	0.00251549	0.0129011
chr12_45866000_45880999	289.077	-0.270893	0.0781417	-3.46669	0.000526919	0.0129011
chr12_46089000_46099999	244.164	-0.270743	0.0874636	-3.09549	0.00196487	0.0129011
chr12_46130000_46137999	178.631	-0.285045	0.0877191	-3.24953	0.00115598	0.0129011
chr12_46405000_46456999	1891.36	-0.2773	0.0806678	-3.43755	0.000586998	0.0129011
chr12_46470000_46494999	725.966	-0.291275	0.0861153	-3.38239	0.000718592	0.0129011
chr12_46584000_46589999	165.093	-0.29359	0.0782465	-3.75212	0.000175349	0.0129011
chr12_46891000_46906999	681.531	-0.275802	0.0870114	-3.16973	0.00152583	0.0129011
chr12_47215000_47294999	2029.91	-0.230131	0.0743973	-3.09327	0.00197964	0.0129011
chr12_47381000_47397999	487.923	-0.263404	0.0859839	-3.06341	0.00218832	0.0129011
chr12_47784000_47796999	304.324	-0.272969	0.0895167	-3.04936	0.00229329	0.0129011
chr12_48019000_48040999	888.73	-0.27081	0.0889487	-3.04456	0.0023302	0.0129011
chr12_48594000_48605999	685.816	-0.288041	0.0929416	-3.09916	0.00194069	0.0129011
chr12_48979000_49017999	1049.86	-0.232918	0.0766368	-3.03925	0.00237171	0.0129011
chr12_49025000_49037999	175.012	-0.269422	0.0812361	-3.31653	0.000911427	0.0129011
chr12_50128000_50130999	78.1259	-0.352323	0.0859032	-4.1014	4.10657e-05	0.0129011
chr12_51190000_51199999	326.027	-0.304549	0.089723	-3.39433	0.000687975	0.0129011
chr12_51258000_51277999	459.409	-0.283691	0.076337	-3.7163	0.000202162	0.0129011
chr12_51304000_51314999	365.628	-0.292073	0.0915762	-3.1894	0.00142571	0.0129011
chr12_52031000_52032999	76.1021	-0.340764	0.105233	-3.23818	0.00120293	0.0129011
chr12_52730000_52737999	109.328	-0.275664	0.0874618	-3.15182	0.00162255	0.0129011
chr12_53529000_53534999	267.127	-0.299839	0.0885514	-3.38604	0.000709079	0.0129011
chr12_54266000_54278999	375.706	-0.289445	0.0804423	-3.59817	0.000320466	0.0129011
chr12_55267000_55282999	370.867	-0.255388	0.075215	-3.39544	0.000685178	0.0129011
chr12_55545000_55575999	607.834	-0.253754	0.074872	-3.38917	0.000701033	0.0129011
chr12_55592000_55608999	436.609	-0.269594	0.0785771	-3.43095	0.000601467	0.0129011
chr12_55615000_55620999	125.64	-0.23718	0.0778014	-3.04853	0.00229963	0.0129011
chr12_55825000_55844999	501.973	-0.251251	0.082254	-3.05457	0.00225384	0.0129011
chr12_55846000_55868999	369.83	-0.217664	0.070387	-3.0924	0.00198548	0.0129011
chr12_57193000_57204999	275.459	-0.280253	0.0921477	-3.04135	0.00235524	0.0129011
chr12_57351000_57371999	517.375	-0.321969	0.0799011	-4.0296	5.58728e-05	0.0129011
chr12_58096000_58098999	154.112	-0.321798	0.0956076	-3.36582	0.000763163	0.0129011
chr12_58406000_58473999	1878.85	-0.251386	0.0826848	-3.0403	0.00236345	0.0129011
chr12_58570000_58599999	562.258	-0.231453	0.075602	-3.06146	0.00220261	0.0129011
chr12_58716000_58732999	264.532	-0.297923	0.0807834	-3.68792	0.000226097	0.0129011
chr12_60058000_60074999	354.697	-0.299304	0.0886392	-3.37666	0.000733712	0.0129011
chr12_60157000_60161999	169.316	-0.282994	0.0832758	-3.39827	0.000678137	0.0129011
chr12_62591000_62602999	383.687	-0.298531	0.0810644	-3.68264	0.000230829	0.0129011
chr12_62620000_62632999	253.692	-0.25187	0.0828005	-3.04189	0.00235096	0.0129011
chr12_62730000_62739999	259.121	-0.293089	0.0811702	-3.6108	0.000305254	0.0129011
chr12_63424000_63427999	103.349	-0.301503	0.0905816	-3.32852	0.000873075	0.0129011
chr12_63756000_63765999	268.586	-0.256073	0.0846664	-3.02449	0.00249051	0.0129011
chr12_63986000_63987999	72.3067	-0.332813	0.0937934	-3.54836	0.000387633	0.0129011
chr12_64212000_64214999	118.591	-0.330145	0.097667	-3.38032	0.000724022	0.0129011
chr12_64524000_64539999	326.546	-0.258224	0.0762591	-3.38614	0.00070884	0.0129011
chr12_64546000_64561999	322.425	-0.270282	0.0788938	-3.4259	0.000612758	0.0129011
chr12_64763000_64775999	241.462	-0.308418	0.0833701	-3.69938	0.000216128	0.0129011
chr12_65612000_65625999	539.41	-0.267428	0.0879311	-3.04134	0.00235528	0.0129011
chr12_65813000_65828999	334.243	-0.27298	0.0821754	-3.32192	0.000894002	0.0129011
chr12_66093000_66104999	340.013	-0.264749	0.0808965	-3.27269	0.00106528	0.0129011
chr12_66170000_66187999	203.585	-0.266217	0.0752798	-3.53637	0.000405667	0.0129011
chr12_66731000_66738999	303.562	-0.273479	0.0850205	-3.21662	0.00129709	0.0129011
chr12_66816000_66820999	168.689	-0.309142	0.100208	-3.085	0.00203555	0.0129011
chr12_67303000_67307999	127.979	-0.309013	0.0852506	-3.62476	0.000289229	0.0129011
chr12_67716000_67742999	674.559	-0.264901	0.0858455	-3.08578	0.00203018	0.0129011
chr12_68448000_68463999	654.763	-0.275984	0.0836091	-3.30089	0.000963796	0.0129011
chr12_68918000_68921999	111.188	-0.287749	0.0942657	-3.05253	0.0022692	0.0129011
chr12_69320000_69328999	181.166	-0.279826	0.0865126	-3.23451	0.0012185	0.0129011
chr12_69372000_69394999	791.129	-0.287791	0.0879091	-3.27374	0.00106136	0.0129011
chr12_69570000_69607999	1242.94	-0.274147	0.0794954	-3.44859	0.000563523	0.0129011
chr12_69618000_69627999	249.333	-0.285507	0.0816504	-3.4967	0.000471055	0.0129011
chr12_69789000_69791999	121.29	-0.281575	0.0929722	-3.0286	0.00245691	0.0129011
chr12_70239000_70257999	493.591	-0.267684	0.0855292	-3.12974	0.0017496	0.0129011
chr12_70327000_70345999	396.5	-0.24846	0.0789283	-3.14792	0.00164439	0.0129011
chr12_70524000_70535999	291.642	-0.278153	0.0761083	-3.6547	0.000257481	0.0129011
chr12_70829000_70904999	1817.4	-0.24046	0.079561	-3.02233	0.00250833	0.0129011
chr12_70913000_70916999	113.64	-0.291581	0.0954295	-3.05546	0.00224719	0.0129011
chr12_72047000_72048999	69.6744	-0.397923	0.094473	-4.21203	2.53082e-05	0.0129011
chr12_75250000_75252999	99.8859	-0.32008	0.0891443	-3.59059	0.000329934	0.0129011
chr12_75261000_75281999	482.44	-0.252205	0.0818684	-3.08061	0.00206574	0.0129011
chr12_75316000_75321999	139.824	-0.290452	0.0906132	-3.20541	0.00134871	0.0129011
chr12_75740000_75755999	279.966	-0.238262	0.0778913	-3.05891	0.00222144	0.0129011
chr12_76004000_76015999	268.42	-0.250939	0.0791426	-3.17072	0.00152064	0.0129011
chr12_76381000_76382999	67.0962	-0.307922	0.0952287	-3.2335	0.00122282	0.0129011
chr12_76811000_76832999	865.07	-0.286245	0.087695	-3.2641	0.00109813	0.0129011
chr12_76884000_76934999	1067.03	-0.250202	0.0794375	-3.14967	0.00163457	0.0129011
chr12_77125000_77133999	285.026	-0.271398	0.0797565	-3.40283	0.000666907	0.0129011
chr12_77224000_77226999	101.915	-0.298413	0.0970506	-3.07482	0.00210629	0.0129011
chr12_77361000_77391999	661.853	-0.240259	0.0742844	-3.23431	0.00121937	0.0129011
chr12_77472000_77491999	332.826	-0.25022	0.0825645	-3.03059	0.00244073	0.0129011
chr12_77504000_77508999	122.446	-0.326469	0.0899799	-3.62824	0.000285357	0.0129011
chr12_78692000_78693999	70.7938	-0.279961	0.0864949	-3.23673	0.00120907	0.0129011
chr12_79880000_79910999	611.426	-0.247341	0.0778504	-3.17713	0.00148741	0.0129011
chr12_80345000_80354999	211.982	-0.276431	0.086678	-3.18917	0.00142682	0.0129011
chr12_80870000_80881999	278.666	-0.253757	0.0762281	-3.32891	0.000871854	0.0129011
chr12_82763000_82773999	273.653	-0.267424	0.0738165	-3.62282	0.000291405	0.0129011
chr12_82965000_83001999	726.618	-0.258617	0.0818113	-3.16115	0.0015715	0.0129011
chr12_83225000_83380999	2716.36	-0.243489	0.0803654	-3.02978	0.00244735	0.0129011
chr12_88573000_88578999	145.975	-0.319576	0.0784019	-4.07613	4.57918e-05	0.0129011
chr12_88596000_88640999	1100.32	-0.248455	0.0802827	-3.09475	0.00196977	0.0129011
chr12_88662000_88679999	345.1	-0.265497	0.0866225	-3.06499	0.00217676	0.0129011
chr12_88849000_88874999	461.053	-0.253846	0.0784292	-3.23662	0.00120954	0.0129011
chr12_88972000_88991999	334.091	-0.243026	0.0749565	-3.24222	0.00118602	0.0129011
chr12_89205000_89254999	1013.43	-0.235379	0.0766436	-3.07108	0.00213287	0.0129011
chr12_89332000_89345999	239.891	-0.256816	0.084172	-3.05108	0.00228018	0.0129011
chr12_89723000_89725999	142.139	-0.258067	0.0802631	-3.21526	0.00130325	0.0129011
chr12_90259000_90270999	289.679	-0.287244	0.0845392	-3.39776	0.00067939	0.0129011
chr12_90671000_90683999	416.669	-0.269987	0.0842452	-3.20478	0.00135165	0.0129011
chr12_90760000_90794999	836.069	-0.279469	0.0834408	-3.34931	0.000810144	0.0129011
chr12_91925000_91957999	760.48	-0.280338	0.081216	-3.45176	0.000556951	0.0129011
chr12_92015000_92028999	292.855	-0.26028	0.0782007	-3.32836	0.000873593	0.0129011
chr12_92089000_92109999	489.175	-0.255173	0.0802776	-3.17863	0.00147974	0.0129011
chr12_92121000_92135999	317.986	-0.244045	0.0768933	-3.17381	0.0015045	0.0129011
chr12_92390000_92401999	257.048	-0.275191	0.085034	-3.23625	0.00121113	0.0129011
chr12_92406000_92418999	250.342	-0.30246	0.0839916	-3.60107	0.00031691	0.0129011
chr12_92989000_92999999	303.071	-0.294801	0.0877422	-3.35985	0.000779849	0.0129011
chr12_93302000_93317999	411.293	-0.280508	0.0834517	-3.36132	0.000775709	0.0129011
chr12_93334000_93352999	286.199	-0.259131	0.0811621	-3.19276	0.00140922	0.0129011
chr12_93367000_93377999	336.696	-0.253382	0.0797406	-3.17758	0.00148512	0.0129011
chr12_93386000_93387999	57.0938	-0.359719	0.0981964	-3.66326	0.000249027	0.0129011
chr12_93551000_93552999	99.6132	-0.303722	0.0907697	-3.34607	0.000819668	0.0129011
chr12_93699000_93701999	112.465	-0.364738	0.0999129	-3.65056	0.00026167	0.0129011
chr12_94021000_94027999	186.738	-0.254718	0.0806203	-3.15948	0.00158051	0.0129011
chr12_94381000_94382999	65.1147	-0.302314	0.0943573	-3.20392	0.00135569	0.0129011
chr12_94877000_94879999	114.161	-0.300226	0.0885487	-3.39052	0.000697613	0.0129011
chr12_94891000_94898999	193.642	-0.293948	0.0886304	-3.31655	0.000911351	0.0129011
chr12_94938000_94944999	260.527	-0.26562	0.085905	-3.09202	0.00198798	0.0129011
chr12_95298000_95307999	194.961	-0.273261	0.0798736	-3.42117	0.000623529	0.0129011
chr12_95784000_95790999	179.426	-0.248151	0.0766457	-3.23764	0.00120521	0.0129011
chr12_96119000_96122999	149.965	-0.300236	0.0917227	-3.2733	0.00106299	0.0129011
chr12_96288000_96305999	315.461	-0.270237	0.0756429	-3.57254	0.000353541	0.0129011
chr12_96569000_96575999	129.814	-0.320538	0.100929	-3.17588	0.00149383	0.0129011
chr12_96710000_96719999	364.931	-0.300581	0.0878089	-3.42313	0.00061904	0.0129011
chr12_96948000_96961999	292.348	-0.238406	0.0751102	-3.17408	0.00150313	0.0129011
chr12_96992000_97016999	457.856	-0.231164	0.0709274	-3.25917	0.0011174	0.0129011
chr12_97058000_97069999	211.821	-0.28576	0.0804758	-3.55089	0.000383937	0.0129011
chr12_97117000_97128999	281.132	-0.258268	0.0740778	-3.48644	0.000489496	0.0129011
chr12_97187000_97213999	557.816	-0.237234	0.0771886	-3.07343	0.00211615	0.0129011
chr12_97244000_97253999	193.096	-0.260145	0.0828859	-3.1386	0.0016976	0.0129011
chr12_97345000_97369999	646.715	-0.263884	0.0846325	-3.118	0.00182081	0.0129011
chr12_99353000_99359999	163.213	-0.236919	0.0783169	-3.02513	0.00248526	0.0129011
chr12_99630000_99637999	207.74	-0.297045	0.0807707	-3.67763	0.000235413	0.0129011
chr12_101030000_101051999	467.16	-0.257263	0.0800991	-3.21181	0.00131902	0.0129011
chr12_101398000_101430999	791.55	-0.262283	0.0746258	-3.51464	0.000440353	0.0129011
chr12_101447000_101467999	413.892	-0.245209	0.0811133	-3.02304	0.00250249	0.0129011
chr12_101494000_101515999	292.707	-0.269144	0.0713242	-3.77354	0.00016095	0.0129011
chr12_101651000_101672999	388.471	-0.253164	0.0688146	-3.67893	0.000234216	0.0129011
chr12_101844000_101850999	137.324	-0.292922	0.0887945	-3.29887	0.000970741	0.0129011
chr12_101971000_101982999	174.184	-0.225131	0.0729869	-3.08454	0.0020387	0.0129011
chr12_102209000_102212999	80.7283	-0.31231	0.0966846	-3.23019	0.00123707	0.0129011
chr12_102346000_102374999	341.343	-0.272729	0.0728285	-3.7448	0.000180534	0.0129011
chr12_102600000_102604999	124.545	-0.290497	0.0861394	-3.3724	0.00074516	0.0129011
chr12_102630000_102655999	606.171	-0.266101	0.0799128	-3.32989	0.0008688	0.0129011
chr12_102999000_103003999	142.352	-0.284994	0.083721	-3.40409	0.000663845	0.0129011
chr12_103015000_103073999	1117.57	-0.231442	0.0762662	-3.03466	0.0024081	0.0129011
chr12_103213000_103228999	381.05	-0.242668	0.0802144	-3.02524	0.00248437	0.0129011
chr12_103446000_103476999	674.958	-0.236432	0.0742231	-3.18543	0.0014454	0.0129011
chr12_103703000_103722999	394.104	-0.25871	0.0764629	-3.38347	0.000715766	0.0129011
chr12_103799000_103849999	1400.75	-0.262309	0.0825027	-3.17939	0.00147583	0.0129011
chr12_103869000_103892999	589.785	-0.263105	0.0779319	-3.37609	0.000735235	0.0129011
chr12_104124000_104125999	67.6884	-0.328842	0.094837	-3.46744	0.000525434	0.0129011
chr12_104593000_104594999	86.0992	-0.325415	0.103319	-3.14963	0.00163478	0.0129011
chr12_105193000_105202999	248.903	-0.604783	0.180107	-3.35791	0.000785348	0.0129011
chr12_105218000_105222999	158.642	-0.299672	0.0931052	-3.21864	0.001288	0.0129011
chr12_105287000_105293999	141.866	-0.2777	0.087859	-3.16075	0.00157366	0.0129011
chr12_105394000_105406999	455.263	-0.283263	0.0894556	-3.16652	0.00154274	0.0129011
chr12_105448000_105451999	186.762	-0.308494	0.0988555	-3.12066	0.00180447	0.0129011
chr12_105690000_105708999	556.14	-0.274095	0.0821914	-3.33483	0.000853503	0.0129011
chr12_105902000_105915999	264.212	-0.2392	0.0732497	-3.26554	0.00109256	0.0129011
chr12_106405000_106417999	276.115	-0.26006	0.0855667	-3.03927	0.00237153	0.0129011
chr12_106790000_106797999	223.964	-0.305532	0.0801849	-3.81034	0.000138774	0.0129011
chr12_107051000_107061999	447.45	-0.275957	0.0886737	-3.11205	0.00185796	0.0129011
chr12_107316000_107345999	596.138	-0.261036	0.0725867	-3.5962	0.000322904	0.0129011
chr12_107475000_107482999	211.581	-0.279986	0.0888618	-3.1508	0.00162824	0.0129011
chr12_107603000_107612999	214.244	-0.239927	0.0776818	-3.08858	0.00201112	0.0129011
chr12_108182000_108188999	202.666	-0.262753	0.0813617	-3.22945	0.00124028	0.0129011
chr12_108209000_108229999	774.54	-0.26805	0.0844955	-3.17236	0.00151206	0.0129011
chr12_108255000_108260999	151.994	-0.256986	0.0841674	-3.05328	0.00226357	0.0129011
chr12_108355000_108369999	318.732	-0.242805	0.0802634	-3.0251	0.00248552	0.0129011
chr12_108652000_108671999	444.771	-0.236997	0.0758633	-3.12401	0.00178406	0.0129011
chr12_108766000_108779999	414.824	-0.246458	0.0802359	-3.07166	0.0021287	0.0129011
chr12_109465000_109481999	457.778	-0.284258	0.0909794	-3.12442	0.00178156	0.0129011
chr12_110188000_110201999	250.358	-0.293777	0.0870866	-3.37339	0.000742492	0.0129011
chr12_111006000_111011999	324.657	-0.29663	0.0925502	-3.20507	0.00135031	0.0129011
chr12_111236000_111248999	272.124	-0.270981	0.0838982	-3.22987	0.00123845	0.0129011
chr12_112266000_112272999	309.469	-0.258203	0.0818025	-3.15642	0.00159721	0.0129011
chr12_113419000_113436999	342.653	-0.279663	0.0841901	-3.32181	0.000894366	0.0129011
chr12_116828000_116840999	319.138	-0.28341	0.0829864	-3.41514	0.000637496	0.0129011
chr12_117056000_117061999	183.09	-0.280788	0.0881976	-3.18363	0.00145442	0.0129011
chr12_117374000_117381999	186.232	-0.293247	0.0864846	-3.39074	0.000697034	0.0129011
chr12_118253000_118268999	291.688	-0.266447	0.0866293	-3.07572	0.00209995	0.0129011
chr12_118291000_118292999	80.1933	-0.36099	0.0934485	-3.86298	0.000112012	0.0129011
chr12_119004000_119012999	181.658	-0.236933	0.0777201	-3.04854	0.00229953	0.0129011
chr12_119964000_119975999	262.283	-0.268096	0.0877919	-3.05377	0.00225984	0.0129011
chr12_121192000_121193999	115.97	-0.30248	0.0940433	-3.21639	0.00129813	0.0129011
chr12_124530000_124552999	471.32	-0.267694	0.0876704	-3.05342	0.00226249	0.0129011
chr12_125904000_125906999	94.4029	-0.327846	0.0885588	-3.70201	0.000213898	0.0129011
chr12_131238000_131250999	235.692	-0.273523	0.0830064	-3.29521	0.000983481	0.0129011
chr12_131420000_131431999	487.049	-0.289642	0.0918808	-3.15237	0.00161952	0.0129011
chr12_132187000_132194999	249.106	-0.280019	0.0810388	-3.45537	0.000549529	0.0129011
chr12_132580000_132581999	79.863	-0.311329	0.0959877	-3.24343	0.00118101	0.0129011
chr13_20370000_20371999	202.654	-0.293358	0.0864337	-3.39402	0.000688747	0.0129011
chr13_20880000_20884999	144.272	-0.293423	0.0858246	-3.41887	0.000628829	0.0129011
chr13_22042000_22046999	146.913	-0.285915	0.0896472	-3.18933	0.00142601	0.0129011
chr13_22694000_22704999	166.706	-0.257662	0.0822948	-3.13096	0.00174237	0.0129011
chr13_22717000_22731999	248.821	-0.226639	0.072062	-3.14506	0.00166054	0.0129011
chr13_24620000_24621999	67.7091	-0.385482	0.100383	-3.84013	0.000122969	0.0129011
chr13_25148000_25153999	185.253	-0.302142	0.0808614	-3.73654	0.000186571	0.0129011
chr13_25929000_25937999	234.02	-0.273394	0.0839205	-3.25777	0.0011229	0.0129011
chr13_26766000_26771999	307.347	-0.295676	0.0896079	-3.29966	0.000968019	0.0129011
chr13_27298000_27315999	349.16	-0.283171	0.0771427	-3.67075	0.000241842	0.0129011
chr13_27443000_27452999	166.154	-0.271811	0.0873228	-3.11272	0.00185373	0.0129011
chr13_28460000_28474999	352.752	-0.235255	0.0771612	-3.04888	0.00229694	0.0129011
chr13_28653000_28657999	102.709	-0.317817	0.0795536	-3.995	6.46941e-05	0.0129011
chr13_30394000_30403999	266.625	-0.270481	0.0784083	-3.44965	0.000561312	0.0129011
chr13_30628000_30637999	248.805	-0.27844	0.0905516	-3.07493	0.00210551	0.0129011
chr13_30787000_30800999	453.123	-0.280722	0.0821538	-3.41703	0.000633074	0.0129011
chr13_33025000_33037999	484.048	-0.253941	0.0834206	-3.04411	0.00233371	0.0129011
chr13_33229000_33231999	107.409	-0.280424	0.0855215	-3.27898	0.00104182	0.0129011
chr13_33460000_33464999	157.068	-0.277424	0.0872892	-3.17822	0.00148183	0.0129011
chr13_33498000_33513999	308.637	-0.284877	0.0808753	-3.52242	0.000427619	0.0129011
chr13_33580000_33586999	252.724	-0.278118	0.0897361	-3.09929	0.00193984	0.0129011
chr13_33706000_33719999	236.329	-0.266935	0.0858253	-3.11022	0.00186951	0.0129011
chr13_33807000_33816999	177.77	-0.270395	0.0883954	-3.05892	0.00222134	0.0129011
chr13_34075000_34079999	127.808	-0.343947	0.0847643	-4.05768	4.95623e-05	0.0129011
chr13_34172000_34180999	188.671	-0.28007	0.0718771	-3.89651	9.75886e-05	0.0129011
chr13_34289000_34294999	124.684	-0.29489	0.0841316	-3.5051	0.00045643	0.0129011
chr13_37316000_37345999	445.143	-0.227968	0.0732416	-3.11255	0.00185479	0.0129011
chr13_39552000_39558999	161.966	-0.305153	0.0873286	-3.4943	0.0004753	0.0129011
chr13_40002000_40015999	302.212	-0.240505	0.0743018	-3.23687	0.00120847	0.0129011
chr13_40167000_40168999	95.0096	-0.306586	0.0961467	-3.18873	0.001429	0.0129011
chr13_40495000_40510999	335.292	-0.286989	0.0765697	-3.74808	0.000178196	0.0129011
chr13_40896000_40905999	216.219	-0.292221	0.0828575	-3.52678	0.000420641	0.0129011
chr13_40928000_40936999	322.432	-0.288409	0.0866006	-3.33033	0.000867425	0.0129011
chr13_41616000_41622999	197.663	-0.273516	0.0870497	-3.14207	0.00167755	0.0129011
chr13_41780000_41786999	280.445	-0.292549	0.0872847	-3.35166	0.000803288	0.0129011
chr13_42371000_42384999	267.695	-0.237248	0.0780779	-3.0386	0.00237678	0.0129011
chr13_43034000_43050999	434.463	-0.283822	0.081062	-3.50129	0.000463006	0.0129011
chr13_43074000_43083999	363.31	-0.294357	0.0907521	-3.24353	0.00118057	0.0129011
chr13_43487000_43491999	128.941	-0.258679	0.0844454	-3.06327	0.00218936	0.0129011
chr13_43552000_43555999	101.932	-0.437748	0.109658	-3.99192	6.55399e-05	0.0129011
chr13_43734000_43742999	311.85	-0.298296	0.0826983	-3.60704	0.00030971	0.0129011
chr13_43776000_43777999	75.1604	-0.34737	0.10347	-3.35719	0.000787381	0.0129011
chr13_44067000_44081999	337.694	-0.250663	0.0810537	-3.09256	0.00198439	0.0129011
chr13_44402000_44430999	720.506	-0.280972	0.0787297	-3.56881	0.0003586	0.0129011
chr13_44665000_44677999	255.214	-0.268786	0.0872602	-3.08028	0.00206803	0.0129011
chr13_45180000_45186999	170.741	-0.300133	0.0747706	-4.01406	5.96839e-05	0.0129011
chr13_46130000_46141999	229.768	-0.249233	0.0757038	-3.29222	0.000994008	0.0129011
chr13_46984000_46989999	155.354	-0.316813	0.0837559	-3.78258	0.000155212	0.0129011
chr13_47486000_47524999	843.346	-0.232498	0.0753099	-3.08722	0.00202037	0.0129011
chr13_47541000_47556999	367.569	-0.26566	0.0860942	-3.08569	0.00203082	0.0129011
chr13_48087000_48120999	745.237	-0.248414	0.0807743	-3.07541	0.00210212	0.0129011
chr13_48282000_48292999	223.204	-0.376852	0.0926639	-4.06687	4.76486e-05	0.0129011
chr13_48887000_48897999	251.556	-0.270427	0.0819868	-3.29842	0.000972297	0.0129011
chr13_48904000_48914999	254.412	-0.300074	0.0855265	-3.50855	0.000450552	0.0129011
chr13_48964000_48971999	265.159	-0.262529	0.0786395	-3.33838	0.00084268	0.0129011
chr13_49179000_49213999	1091.06	-0.254474	0.0817854	-3.11148	0.00186152	0.0129011
chr13_49257000_49300999	1272.55	-0.252502	0.0829365	-3.04452	0.00233049	0.0129011
chr13_49977000_49982999	226.136	-0.286932	0.0908206	-3.15932	0.00158136	0.0129011
chr13_50533000_50543999	313.456	-0.290262	0.0850634	-3.4123	0.000644178	0.0129011
chr13_50749000_50760999	296.832	-0.29299	0.0873493	-3.35423	0.000795866	0.0129011
chr13_51315000_51332999	314.408	-0.282418	0.0852116	-3.31432	0.000918673	0.0129011
chr13_51378000_51380999	136.054	-0.346481	0.103668	-3.34223	0.000831088	0.0129011
chr13_51406000_51409999	140.33	-0.321869	0.0927729	-3.46943	0.000521567	0.0129011
chr13_51494000_51500999	426.818	-0.285432	0.0858158	-3.32611	0.000880685	0.0129011
chr13_51551000_51562999	409.888	-0.25664	0.0838314	-3.06139	0.00220315	0.0129011
chr13_52102000_52110999	184.007	-0.274007	0.0839411	-3.26427	0.00109746	0.0129011
chr13_52455000_52459999	155.123	-0.285912	0.091149	-3.13676	0.00170828	0.0129011
chr13_52828000_52888999	1684.46	-0.284576	0.0863632	-3.29511	0.000983846	0.0129011
chr13_60422000_60426999	154.935	-0.278245	0.0895541	-3.10701	0.00188993	0.0129011
chr13_60558000_60561999	135.089	-0.318949	0.0903773	-3.52909	0.000416997	0.0129011
chr13_60597000_60599999	79.088	-0.377256	0.101098	-3.73157	0.000190292	0.0129011
chr13_71739000_71770999	619.772	-0.232831	0.0746142	-3.12047	0.00180565	0.0129011
chr13_73148000_73151999	111.689	-0.246724	0.0784422	-3.14529	0.00165922	0.0129011
chr13_73184000_73204999	436.97	-0.265389	0.0792616	-3.34827	0.00081318	0.0129011
chr13_73275000_73291999	414.307	-0.258493	0.0853771	-3.02766	0.00246451	0.0129011
chr13_74951000_75042999	1926.66	-0.246336	0.0798676	-3.08431	0.00204028	0.0129011
chr13_75744000_75764999	403.783	-0.270679	0.0812598	-3.33103	0.000865252	0.0129011
chr13_76087000_76095999	177.376	-0.234826	0.0748903	-3.1356	0.00171503	0.0129011
chr13_76149000_76164999	278.534	-0.266299	0.086466	-3.07981	0.0020713	0.0129011
chr13_76487000_76516999	384.46	-0.246448	0.0756682	-3.25695	0.00112615	0.0129011
chr13_76525000_76533999	225.929	-0.256768	0.0836401	-3.06991	0.00214121	0.0129011
chr13_76836000_76859999	467.582	-0.247333	0.0774604	-3.19303	0.00140788	0.0129011
chr13_77017000_77028999	305.801	-0.272989	0.0864825	-3.15658	0.0015963	0.0129011
chr13_77376000_77386999	213.041	-0.282496	0.0752896	-3.75213	0.000175339	0.0129011
chr13_77470000_77474999	182.182	-0.274935	0.08922	-3.08154	0.00205932	0.0129011
chr13_78276000_78295999	526.633	-0.277	0.0872962	-3.17311	0.00150817	0.0129011
chr13_78357000_78371999	382.059	-0.255632	0.0812015	-3.14811	0.00164327	0.0129011
chr13_78439000_78443999	143.946	-0.236729	0.0770705	-3.07159	0.00212923	0.0129011
chr13_78621000_78676999	1005.8	-0.234426	0.0773707	-3.02991	0.00244627	0.0129011
chr13_78684000_78691999	245.91	-0.265658	0.0849807	-3.1261	0.00177139	0.0129011
chr13_79059000_79076999	343.621	-0.278268	0.0720618	-3.86151	0.000112686	0.0129011
chr13_79086000_79113999	670.519	-0.237465	0.0758839	-3.12932	0.00175213	0.0129011
chr13_79583000_79597999	493.868	-0.264568	0.0871104	-3.03716	0.00238818	0.0129011
chr13_79741000_79753999	433.663	-0.2487	0.0792979	-3.13627	0.00171111	0.0129011
chr13_79799000_79810999	192.493	-0.251776	0.083235	-3.02488	0.00248732	0.0129011
chr13_79969000_79970999	79.3449	-0.324374	0.106726	-3.0393	0.00237128	0.0129011
chr13_80410000_80420999	288.135	-0.264158	0.0834146	-3.1668	0.00154126	0.0129011
chr13_80520000_80557999	808.037	-0.237881	0.0743367	-3.20005	0.00137404	0.0129011
chr13_80990000_80999999	299.216	-0.26805	0.0879224	-3.04871	0.00229829	0.0129011
chr13_84479000_84493999	249.676	-0.269419	0.0806525	-3.3405	0.000836284	0.0129011
chr13_84736000_84756999	344.957	-0.255653	0.0799325	-3.19836	0.00138211	0.0129011
chr13_88346000_89417999	23339.4	-0.263324	0.0856636	-3.07394	0.00211255	0.0129011
chr13_91913000_91924999	244.093	-0.312296	0.0858581	-3.63735	0.000275458	0.0129011
chr13_92073000_92097999	632.2	-0.26792	0.0795392	-3.3684	0.00075606	0.0129011
chr13_93941000_94262999	6336.21	-0.250611	0.0812447	-3.08465	0.00203794	0.0129011
chr13_94478000_94518999	688.811	-0.252605	0.0800713	-3.15475	0.00160634	0.0129011
chr13_95178000_95185999	236.83	-0.257964	0.0820186	-3.14519	0.00165979	0.0129011
chr13_95369000_95394999	454.286	-0.232569	0.0729295	-3.18895	0.00142789	0.0129011
chr13_95583000_95595999	233.131	-0.238106	0.0714546	-3.33228	0.00086139	0.0129011
chr13_96110000_96120999	237.832	-0.262216	0.0833572	-3.14569	0.00165693	0.0129011
chr13_96136000_96155999	275.955	-0.269084	0.0807543	-3.33213	0.000861849	0.0129011
chr13_97612000_97637999	930.098	-0.277622	0.0861754	-3.2216	0.00127479	0.0129011
chr13_97725000_97730999	183.175	-0.316534	0.0868617	-3.64411	0.000268313	0.0129011
chr13_99385000_99393999	265.77	-0.253804	0.0795179	-3.19178	0.00141399	0.0129011
chr13_99681000_99688999	136.799	-0.240418	0.0772502	-3.1122	0.00185701	0.0129011
chr13_100161000_100162999	73.7253	-0.339971	0.103176	-3.29507	0.000983985	0.0129011
chr13_100771000_100778999	222.745	-0.311554	0.0786414	-3.9617	7.44171e-05	0.0129011
chr13_100789000_100804999	327.641	-0.267338	0.0843418	-3.1697	0.00152597	0.0129011
chr13_101336000_101365999	787.401	-0.236441	0.0762748	-3.09986	0.0019361	0.0129011
chr13_101414000_101451999	732.065	-0.261168	0.0785224	-3.32603	0.000880924	0.0129011
chr13_101513000_101530999	455.491	-0.256279	0.0834807	-3.06992	0.00214119	0.0129011
chr13_102318000_102321999	104.297	-0.328532	0.093373	-3.51849	0.000434018	0.0129011
chr13_102699000_102718999	497.343	-0.28457	0.0861139	-3.30458	0.000951204	0.0129011
chr13_103056000_103089999	864.873	-0.258965	0.0854025	-3.03229	0.00242705	0.0129011
chr13_103173000_103180999	236.454	-0.25267	0.0827635	-3.05291	0.0022663	0.0129011
chr13_103379000_103406999	610.381	-0.258377	0.0794371	-3.2526	0.00114353	0.0129011
chr13_103632000_103665999	725.848	-0.236682	0.0758413	-3.12076	0.00180384	0.0129011
chr13_107476000_107502999	465.454	-0.241322	0.0791375	-3.0494	0.00229299	0.0129011
chr13_108804000_108805999	70.8404	-0.374106	0.090585	-4.12989	3.62938e-05	0.0129011
chr13_108841000_108851999	324.819	-0.269815	0.087324	-3.08981	0.00200284	0.0129011
chr13_109016000_109036999	364.104	-0.250235	0.0746776	-3.35087	0.000805592	0.0129011
chr13_109477000_109483999	182.323	-0.271589	0.0861935	-3.15092	0.00162755	0.0129011
chr13_110283000_110296999	435.992	-0.275225	0.0812489	-3.38743	0.000705496	0.0129011
chr13_110745000_110755999	244.265	-0.258235	0.0835949	-3.08913	0.00200743	0.0129011
chr13_111433000_111448999	587.842	-0.287824	0.0901824	-3.19158	0.00141499	0.0129011
chr13_111579000_111590999	429.689	-0.284409	0.0897608	-3.16852	0.0015322	0.0129011
chr13_111610000_111632999	703.195	-0.254305	0.0819428	-3.10345	0.00191281	0.0129011
chr13_111751000_111765999	490.405	-0.256	0.0838224	-3.05408	0.00225755	0.0129011
chr13_111780000_111789999	169.824	-0.234502	0.0773017	-3.0336	0.00241657	0.0129011
chr13_112138000_112141999	117.175	-0.334283	0.0954158	-3.50343	0.000459303	0.0129011
chr13_112196000_112202999	124.325	-0.362742	0.101371	-3.57837	0.000345738	0.0129011
chr13_113053000_113093999	1405.39	-0.26121	0.0845078	-3.09095	0.00199514	0.0129011
chr13_114035000_114045999	458.585	-0.265117	0.085844	-3.08836	0.00201265	0.0129011
chr13_114624000_114625999	102.051	-0.289009	0.0930658	-3.10543	0.00190002	0.0129011
chr13_114846000_114860999	422.684	-0.350357	0.0876972	-3.99508	6.46724e-05	0.0129011
chr13_114934000_114940999	291.872	-0.269022	0.0885154	-3.03926	0.00237157	0.0129011
chr14_21173000_21175999	93.8034	-0.31805	0.0953155	-3.33682	0.000847435	0.0129011
chr14_22255000_22264999	168.295	-0.27251	0.0868461	-3.13785	0.0017019	0.0129011
chr14_22539000_22556999	274.099	-0.308776	0.101288	-3.0485	0.00229987	0.0129011
chr14_23098000_23108999	201.338	-0.271751	0.0781427	-3.47762	0.000505889	0.0129011
chr14_23191000_23191999	51.5939	-0.314735	0.103942	-3.02799	0.00246189	0.0129011
chr14_23227000_23232999	138.992	-0.297402	0.091537	-3.24898	0.0011582	0.0129011
chr14_24313000_24321999	317.349	-0.288602	0.0848609	-3.40088	0.000671701	0.0129011
chr14_24581000_24582999	52.7603	-0.310031	0.0980725	-3.16124	0.00157097	0.0129011
chr14_24985000_25039999	1468.8	-0.250029	0.0794896	-3.14543	0.00165841	0.0129011
chr14_25357000_25361999	155.361	-0.268053	0.0842205	-3.18275	0.00145884	0.0129011
chr14_25874000_25874999	34.8393	-0.428898	0.108095	-3.96779	7.25409e-05	0.0129011
chr14_30933000_30957999	507.826	-0.257894	0.0710267	-3.63094	0.000282391	0.0129011
chr14_31285000_31305999	454.594	-0.231409	0.0736031	-3.14401	0.00166647	0.0129011
chr14_31430000_31445999	330.763	-0.279451	0.0864011	-3.23434	0.00121922	0.0129011
chr14_32168000_32184999	498.367	-0.261544	0.0848208	-3.08349	0.00204588	0.0129011
chr14_32439000_32457999	442.194	-0.254387	0.0800716	-3.17699	0.0014881	0.0129011
chr14_32727000_32761999	803.439	-0.250447	0.0814532	-3.07473	0.00210692	0.0129011
chr14_32930000_32937999	190.008	-0.272503	0.0889838	-3.06239	0.00219575	0.0129011
chr14_34750000_34769999	305.244	-0.254907	0.0727937	-3.50177	0.00046218	0.0129011
chr14_35267000_35279999	216.815	-0.282964	0.0724704	-3.90455	9.44004e-05	0.0129011
chr14_35411000_35414999	170.848	-0.2904	0.0903058	-3.21574	0.00130107	0.0129011
chr14_35956000_35971999	427.847	-0.266148	0.0859739	-3.09568	0.00196364	0.0129011
chr14_36443000_36451999	176.566	-0.266372	0.0870641	-3.05949	0.00221711	0.0129011
chr14_36606000_36630999	624.506	-0.239672	0.0761857	-3.14589	0.00165581	0.0129011
chr14_36650000_36661999	282.279	-0.255288	0.0818351	-3.11954	0.00181135	0.0129011
chr14_36715000_36719999	117.658	-0.275401	0.0863151	-3.19065	0.00141953	0.0129011
chr14_38516000_38533999	502.202	-0.258955	0.0802743	-3.22588	0.00125587	0.0129011
chr14_39430000_39458999	545.117	-0.24838	0.0786618	-3.15757	0.00159092	0.0129011
chr14_45455000_45465999	177.644	-0.302107	0.0767993	-3.93372	8.36398e-05	0.0129011
chr14_49915000_49917999	105.48	-0.287518	0.0919977	-3.12527	0.0017764	0.0129011
chr14_50278000_50289999	259.166	-0.271	0.0814197	-3.32844	0.000873352	0.0129011
chr14_50871000_50882999	271.569	-0.268952	0.0878836	-3.06032	0.00221098	0.0129011
chr14_50903000_50905999	149.968	-0.299551	0.096389	-3.10773	0.0018853	0.0129011
chr14_51033000_51040999	375.449	-0.279335	0.0916778	-3.04692	0.00231197	0.0129011
chr14_51527000_51540999	246.43	-0.256101	0.0772625	-3.31469	0.000917442	0.0129011
chr14_51611000_51620999	248.359	-0.24909	0.0816547	-3.05053	0.00228435	0.0129011
chr14_51680000_51693999	235.473	-0.281886	0.0829687	-3.39749	0.000680059	0.0129011
chr14_52369000_52373999	156.228	-0.275725	0.0894063	-3.08396	0.00204267	0.0129011
chr14_52601000_52615999	385.066	-0.281217	0.0757614	-3.71187	0.000205734	0.0129011
chr14_52625000_52651999	863.181	-0.271983	0.0798968	-3.40417	0.000663649	0.0129011
chr14_52926000_52929999	186.753	-0.303845	0.0919823	-3.3033	0.000955525	0.0129011
chr14_53070000_53071999	73.538	-0.324739	0.0969672	-3.34896	0.000811152	0.0129011
chr14_53093000_53096999	139.71	-0.302069	0.0988221	-3.05669	0.00223794	0.0129011
chr14_53263000_53264999	72.7939	-0.364883	0.112366	-3.24727	0.00116516	0.0129011
chr14_53877000_53897999	624.221	-0.246408	0.0796927	-3.09198	0.00198825	0.0129011
chr14_56084000_56094999	234.719	-0.26172	0.0858419	-3.04886	0.00229709	0.0129011
chr14_56695000_56701999	233.546	-0.297066	0.0928874	-3.19812	0.00138325	0.0129011
chr14_56719000_56725999	231.751	-0.265802	0.0860916	-3.08743	0.00201894	0.0129011
chr14_57029000_57041999	225.678	-0.23051	0.0747819	-3.08243	0.00205317	0.0129011
chr14_57445000_57459999	254.965	-0.246002	0.0762956	-3.22434	0.00126266	0.0129011
chr14_57549000_57586999	900.474	-0.2437	0.0791274	-3.07985	0.00207107	0.0129011
chr14_58159000_58165999	163.575	-0.303346	0.0774332	-3.91752	8.94636e-05	0.0129011
chr14_59046000_59059999	271.745	-0.26411	0.0839168	-3.14728	0.00164795	0.0129011
chr14_59456000_59481999	519.301	-0.254492	0.0778034	-3.27096	0.00107182	0.0129011
chr14_59862000_59881999	541.346	-0.264884	0.0851013	-3.11258	0.00185461	0.0129011
chr14_60497000_60526999	663.054	-0.254964	0.0742893	-3.43204	0.000599052	0.0129011
chr14_60887000_60896999	347.39	-0.2509	0.0823862	-3.04542	0.00232357	0.0129011
chr14_61067000_61080999	415.484	-0.265501	0.0841117	-3.15653	0.00159657	0.0129011
chr14_61628000_61641999	268.916	-0.254263	0.0733358	-3.46711	0.000526089	0.0129011
chr14_61839000_61843999	272.722	-0.298125	0.098106	-3.03881	0.00237518	0.0129011
chr14_62309000_62324999	447.456	-0.260583	0.0834105	-3.12411	0.00178345	0.0129011
chr14_62510000_62523999	342.047	-0.280713	0.0779811	-3.59975	0.000318519	0.0129011
chr14_62611000_62617999	253.25	-0.288953	0.0866286	-3.33554	0.000851333	0.0129011
chr14_63629000_63637999	263.099	-0.307183	0.0913272	-3.36354	0.00076949	0.0129011
chr14_64307000_64309999	96.8372	-0.324833	0.0923807	-3.51625	0.000437696	0.0129011
chr14_64480000_64482999	91.4247	-0.34504	0.0964144	-3.57872	0.00034528	0.0129011
chr14_64509000_64511999	92.2107	-0.314454	0.099577	-3.15789	0.00158914	0.0129011
chr14_64807000_64808999	84.4602	-0.351386	0.102985	-3.41202	0.000644825	0.0129011
chr14_65958000_65964999	185.523	-0.275573	0.0846746	-3.2545	0.00113593	0.0129011
chr14_65972000_65979999	210.078	-0.27893	0.0899237	-3.10185	0.00192317	0.0129011
chr14_66094000_66103999	175.765	-0.300346	0.0808683	-3.71402	0.000203996	0.0129011
chr14_66273000_66277999	185.36	-0.275582	0.0899371	-3.06416	0.00218281	0.0129011
chr14_66318000_66326999	314.44	-0.243424	0.079645	-3.05636	0.00224043	0.0129011
chr14_66340000_66350999	237.36	-0.28965	0.0859842	-3.36864	0.000755397	0.0129011
chr14_66491000_66505999	503.855	-0.27174	0.0881364	-3.08318	0.00204803	0.0129011
chr14_66521000_66529999	140.732	-0.303181	0.0809769	-3.74404	0.000181087	0.0129011
chr14_66804000_66821999	391.063	-0.275638	0.0838495	-3.28729	0.00101156	0.0129011
chr14_66984000_66995999	244.997	-0.264232	0.0858665	-3.07724	0.00208926	0.0129011
chr14_67037000_67089999	2137.2	-0.278158	0.0894351	-3.11016	0.00186985	0.0129011
chr14_67164000_67185999	501.03	-0.256335	0.0804199	-3.18746	0.00143527	0.0129011
chr14_67244000_67288999	1249.26	-0.265284	0.0860185	-3.08404	0.00204213	0.0129011
chr14_67315000_67378999	1547.97	-0.266738	0.0806997	-3.30531	0.000948699	0.0129011
chr14_67679000_67685999	196.283	-0.279445	0.0791979	-3.52844	0.000418024	0.0129011
chr14_68311000_68316999	196.446	-0.30132	0.0863758	-3.48848	0.000485779	0.0129011
chr14_68481000_68498999	371.207	-0.301886	0.0842289	-3.58411	0.00033823	0.0129011
chr14_68891000_68904999	369.096	-0.268397	0.0849802	-3.15835	0.00158664	0.0129011
chr14_69331000_69332999	95.2921	-0.327791	0.0957218	-3.42441	0.000616133	0.0129011
chr14_70107000_70110999	159.718	-0.269964	0.0829866	-3.2531	0.00114154	0.0129011
chr14_70703000_70730999	513.437	-0.232407	0.0741474	-3.13439	0.00172213	0.0129011
chr14_71007000_71040999	946.341	-0.260824	0.0822746	-3.17016	0.00152356	0.0129011
chr14_71102000_71103999	74.6992	-0.341131	0.109661	-3.11078	0.00186594	0.0129011
chr14_71530000_71532999	120.025	-0.3185	0.10097	-3.15439	0.00160835	0.0129011
chr14_71615000_71628999	341.094	-0.277315	0.0844384	-3.28422	0.00102263	0.0129011
chr14_71712000_71743999	793.131	-0.267196	0.0800702	-3.33702	0.000846829	0.0129011
chr14_71770000_71780999	268.957	-0.247663	0.075481	-3.28113	0.00103391	0.0129011
chr14_71884000_71894999	358.886	-0.278255	0.0913107	-3.04734	0.00230874	0.0129011
chr14_72214000_72215999	76.2809	-0.2901	0.0943919	-3.07336	0.00211666	0.0129011
chr14_72742000_72754999	389.546	-0.250961	0.0791338	-3.17135	0.00151735	0.0129011
chr14_72986000_72988999	93.4664	-0.274858	0.0867953	-3.16673	0.00154161	0.0129011
chr14_73223000_73237999	758.121	-0.267897	0.0883696	-3.03155	0.00243302	0.0129011
chr14_74913000_74920999	168.778	-0.240831	0.0791223	-3.04378	0.00233627	0.0129011
chr14_76073000_76081999	176.154	-0.275444	0.0801412	-3.43699	0.00058822	0.0129011
chr14_76160000_76161999	100.377	-0.335407	0.0985802	-3.40237	0.000668032	0.0129011
chr14_76250000_76267999	451.456	-0.282448	0.0902017	-3.13129	0.00174038	0.0129011
chr14_77357000_77366999	169.35	-0.328051	0.0779134	-4.21046	2.54852e-05	0.0129011
chr14_77557000_77558999	133.5	-0.315676	0.10274	-3.07256	0.0021223	0.0129011
chr14_78094000_78104999	248.527	-0.269405	0.0817315	-3.29623	0.000979933	0.0129011
chr14_78460000_78475999	515.727	-0.279147	0.0866017	-3.22335	0.00126702	0.0129011
chr14_80890000_80923999	676.771	-0.246498	0.0808583	-3.04851	0.00229978	0.0129011
chr14_81116000_81120999	157.237	-0.276835	0.0907634	-3.05008	0.00228781	0.0129011
chr14_81580000_81591999	319.799	-0.283053	0.0841264	-3.36462	0.000766498	0.0129011
chr14_81884000_81888999	104.453	-0.321974	0.0853217	-3.77364	0.000160881	0.0129011
chr14_82004000_82018999	337.979	-0.236939	0.0764624	-3.09877	0.00194327	0.0129011
chr14_85886000_85929999	664.024	-0.229135	0.0721268	-3.17683	0.00148893	0.0129011
chr14_86350000_86363999	391.803	-0.264881	0.0833702	-3.17717	0.00148722	0.0129011
chr14_86870000_86886999	296.425	-0.226095	0.0737435	-3.06596	0.00216973	0.0129011
chr14_87257000_87362999	2136.48	-0.239293	0.0789398	-3.03133	0.00243479	0.0129011
chr14_89103000_89109999	201.215	-0.277956	0.0911375	-3.04985	0.00228956	0.0129011
chr14_89266000_89278999	287.963	-0.279287	0.0827005	-3.37709	0.00073256	0.0129011
chr14_89346000_89356999	296.108	-0.264136	0.0807043	-3.27289	0.00106455	0.0129011
chr14_89836000_89847999	217.023	-0.27386	0.0845967	-3.23725	0.00120689	0.0129011
chr14_90164000_90186999	313.968	-0.235013	0.0777679	-3.02197	0.00251132	0.0129011
chr14_90288000_90291999	140.376	-0.284131	0.0870378	-3.26445	0.00109677	0.0129011
chr14_91288000_91292999	186.971	-0.316651	0.0937599	-3.37725	0.000732142	0.0129011
chr14_92678000_92680999	81.5981	-0.336994	0.101627	-3.31599	0.000913184	0.0129011
chr14_92932000_92936999	171.321	-0.341985	0.0983492	-3.47726	0.000506576	0.0129011
chr14_93253000_93259999	300.955	-0.277247	0.0913157	-3.03613	0.00239634	0.0129011
chr14_94128000_94136999	395.289	-0.269821	0.0869261	-3.10402	0.00190907	0.0129011
chr14_94442000_94445999	129.384	-0.309885	0.0945849	-3.27626	0.00105191	0.0129011
chr14_94660000_94695999	696.983	-0.244091	0.0790561	-3.08757	0.002018	0.0129011
chr14_94920000_94933999	338.226	-0.269487	0.0768129	-3.50835	0.000450889	0.0129011
chr14_95112000_95116999	145.771	-0.270657	0.0874903	-3.09356	0.00197771	0.0129011
chr14_95540000_95544999	121.983	-0.284775	0.0856904	-3.3233	0.000889594	0.0129011
chr14_95610000_95613999	171.067	-0.306237	0.096841	-3.16227	0.00156544	0.0129011
chr14_96050000_96070999	295.071	-0.240808	0.0758207	-3.17602	0.00149311	0.0129011
chr14_96088000_96101999	244.561	-0.267114	0.072149	-3.70226	0.000213691	0.0129011
chr14_96188000_96192999	142.142	-0.301622	0.0829493	-3.63622	0.000276663	0.0129011
chr14_96264000_96278999	417.246	-0.266223	0.0794443	-3.35106	0.00080502	0.0129011
chr14_96597000_96614999	365.263	-0.272122	0.0828248	-3.28552	0.00101795	0.0129011
chr14_96738000_96745999	167.764	-0.307694	0.0803009	-3.83176	0.000127227	0.0129011
chr14_97348000_97350999	127.617	-0.364599	0.0880363	-4.14146	3.45106e-05	0.0129011
chr14_97426000_97459999	980.202	-0.249317	0.0820827	-3.03739	0.00238637	0.0129011
chr14_97466000_97474999	169.471	-0.311331	0.0838021	-3.71508	0.000203139	0.0129011
chr14_97624000_97639999	218.01	-0.242529	0.0733588	-3.30606	0.000946168	0.0129011
chr14_97927000_97931999	144.609	-0.307722	0.086578	-3.55427	0.000379026	0.0129011
chr14_97955000_97988999	639.563	-0.240766	0.0743191	-3.23962	0.00119688	0.0129011
chr14_98025000_98043999	331.759	-0.22816	0.071616	-3.18587	0.00144318	0.0129011
chr14_98493000_98503999	202.662	-0.253021	0.0814531	-3.10635	0.00189414	0.0129011
chr14_98896000_98958999	1091.73	-0.237756	0.0786301	-3.02373	0.00249682	0.0129011
chr14_99161000_99165999	146.218	-0.285153	0.0879489	-3.24226	0.00118586	0.0129011
chr14_99249000_99262999	309.223	-0.257517	0.0790843	-3.25624	0.001129	0.0129011
chr14_99339000_99351999	292.083	-0.252009	0.0825078	-3.05436	0.00225538	0.0129011
chr14_99894000_99896999	100.462	-0.326891	0.099789	-3.27582	0.00105356	0.0129011
chr14_100311000_100315999	254.534	-0.275586	0.0869047	-3.17113	0.00151847	0.0129011
chr14_100368000_100371999	181.565	-0.257094	0.0839004	-3.06428	0.00218196	0.0129011
chr14_101760000_101764999	207.772	-0.291267	0.0898195	-3.2428	0.00118359	0.0129011
chr14_102206000_102220999	502.807	-0.247566	0.0807148	-3.06717	0.00216095	0.0129011
chr14_103666000_103684999	472.95	-0.262575	0.0851194	-3.08478	0.00203702	0.0129011
chr14_104076000_104078999	165.922	-0.307897	0.0931084	-3.30686	0.000943475	0.0129011
chr14_104947000_104975999	687.989	-0.26098	0.0825209	-3.16259	0.00156371	0.0129011
chr14_105372000_105380999	273.086	-0.312281	0.085272	-3.66218	0.000250077	0.0129011
chr14_105586000_105607999	558.571	-0.273252	0.0846382	-3.22847	0.00124456	0.0129011
chr14_106190000_106195999	210.275	-0.278598	0.0874969	-3.18409	0.00145211	0.0129011
chr14_106220000_106224999	159.498	-0.274432	0.0907149	-3.02521	0.00248458	0.0129011
chr14_107185000_107186999	71.1661	-0.304889	0.0911858	-3.3436	0.000826993	0.0129011
chr15_22804000_22811999	177.94	-0.304804	0.09368	-3.25368	0.00113922	0.0129011
chr15_23187000_23190999	108.787	-0.337461	0.0987125	-3.41862	0.00062939	0.0129011
chr15_23565000_23604999	337.322	-0.277915	0.0884563	-3.14183	0.00167896	0.0129011
chr15_23740000_23880999	2681.2	-0.236855	0.0766425	-3.09039	0.00199892	0.0129011
chr15_28300000_28318999	390.745	-0.288436	0.0819681	-3.51889	0.000433358	0.0129011
chr15_28394000_28405999	283.083	-0.287455	0.0835249	-3.44155	0.000578385	0.0129011
chr15_28594000_28609999	119.559	-0.274576	0.0839	-3.27266	0.00106542	0.0129011
chr15_29444000_29460999	361.779	-0.296098	0.0869341	-3.406	0.000659223	0.0129011
chr15_29782000_29817999	730.214	-0.254365	0.0746923	-3.4055	0.000660418	0.0129011
chr15_31892000_31925999	739.441	-0.24482	0.0762698	-3.20992	0.00132774	0.0129011
chr15_32246000_32254999	254.328	-0.256041	0.0846353	-3.02523	0.00248446	0.0129011
chr15_32338000_32348999	208.432	-0.262271	0.0798284	-3.28543	0.00101826	0.0129011
chr15_33292000_33302999	159.479	-0.269261	0.0833136	-3.2319	0.00122971	0.0129011
chr15_34001000_34008999	190.298	-0.285126	0.0832551	-3.42473	0.000615414	0.0129011
chr15_34340000_34346999	353.288	-0.275314	0.0910336	-3.02432	0.00249195	0.0129011
chr15_35070000_35086999	273.512	-0.236109	0.0751241	-3.14293	0.00167268	0.0129011
chr15_35124000_35132999	190.781	-0.249085	0.0800609	-3.11119	0.00186334	0.0129011
chr15_35509000_35538999	549.931	-0.270902	0.0858902	-3.15406	0.00161018	0.0129011
chr15_35563000_35577999	465.549	-0.267208	0.0833684	-3.20515	0.00134993	0.0129011
chr15_35775000_35783999	303.056	-0.284461	0.0863795	-3.29315	0.000990716	0.0129011
chr15_35879000_35916999	658.212	-0.26233	0.0795405	-3.29807	0.000973531	0.0129011
chr15_37043000_37058999	280.951	-0.247547	0.0811065	-3.05213	0.00227226	0.0129011
chr15_37108000_37148999	773.482	-0.248574	0.0813883	-3.05417	0.00225681	0.0129011
chr15_38425000_38450999	728.763	-0.257907	0.0841243	-3.06579	0.00217098	0.0129011
chr15_38860000_38864999	154.429	-0.312568	0.0965282	-3.2381	0.00120329	0.0129011
chr15_39066000_39080999	381.098	-0.247026	0.0799717	-3.08891	0.00200889	0.0129011
chr15_39583000_39587999	137.464	-0.272751	0.0825273	-3.30498	0.000949822	0.0129011
chr15_39805000_39817999	372.956	-0.266572	0.0803612	-3.31717	0.000909347	0.0129011
chr15_42488000_42489999	76.4253	-0.302474	0.0906494	-3.33675	0.000847649	0.0129011
chr15_42669000_42671999	117.602	-0.283589	0.0931173	-3.04551	0.00232289	0.0129011
chr15_43327000_43333999	110.554	-0.329748	0.0863429	-3.81905	0.000133968	0.0129011
chr15_43942000_43947999	220.98	-0.318406	0.085272	-3.73401	0.000188459	0.0129011
chr15_45149000_45173999	883.639	-0.263544	0.087093	-3.026	0.0024781	0.0129011
chr15_45298000_45309999	264.986	-0.278183	0.0759603	-3.66221	0.000250044	0.0129011
chr15_48042000_48078999	712.547	-0.230364	0.07431	-3.10004	0.00193491	0.0129011
chr15_48155000_48169999	291.402	-0.250411	0.0805517	-3.1087	0.00187913	0.0129011
chr15_48325000_48349999	419.296	-0.257255	0.0841845	-3.05585	0.00224426	0.0129011
chr15_48464000_48467999	128.804	-0.334753	0.0902871	-3.70766	0.000209185	0.0129011
chr15_49403000_49406999	177.29	-0.267003	0.082876	-3.22172	0.00127423	0.0129011
chr15_49688000_49702999	396.087	-0.271934	0.0823303	-3.30296	0.000956697	0.0129011
chr15_50011000_50038999	425.367	-0.262896	0.0784814	-3.34979	0.000808723	0.0129011
chr15_50328000_50340999	254.162	-0.255273	0.0844334	-3.02336	0.00249981	0.0129011
chr15_50446000_50454999	224.031	-0.33798	0.0895546	-3.77401	0.000160645	0.0129011
chr15_50503000_50507999	167.699	-0.320294	0.085053	-3.76582	0.000166005	0.0129011
chr15_50803000_50811999	185.135	-0.260481	0.0788753	-3.30244	0.000958468	0.0129011
chr15_51299000_51338999	713.346	-0.250053	0.0783934	-3.18972	0.00142409	0.0129011
chr15_51817000_51825999	259.376	-0.289331	0.0892672	-3.24119	0.00119034	0.0129011
chr15_52759000_52767999	196.249	-0.286321	0.0845527	-3.3863	0.000708424	0.0129011
chr15_54817000_54838999	483.1	-0.255947	0.0764895	-3.34617	0.000819354	0.0129011
chr15_54872000_54906999	538.55	-0.247505	0.0773119	-3.20138	0.00136773	0.0129011
chr15_54954000_54970999	453.593	-0.243153	0.0793707	-3.06351	0.00218755	0.0129011
chr15_55897000_55901999	144.781	-0.300098	0.096268	-3.11732	0.00182501	0.0129011
chr15_56550000_56571999	544.7	-0.242802	0.0795447	-3.0524	0.0022702	0.0129011
chr15_56579000_56583999	158.937	-0.292766	0.095433	-3.06777	0.00215665	0.0129011
chr15_56709000_56718999	191.573	-0.313535	0.0874816	-3.58401	0.000338357	0.0129011
chr15_56792000_56817999	667.494	-0.265708	0.082213	-3.23195	0.00122951	0.0129011
chr15_57072000_57086999	330.581	-0.269731	0.0783928	-3.44076	0.000580075	0.0129011
chr15_57196000_57197999	83.0048	-0.319742	0.0908431	-3.51972	0.000432007	0.0129011
chr15_57245000_57253999	272.623	-0.287776	0.0890341	-3.2322	0.00122839	0.0129011
chr15_57442000_57446999	201.756	-0.280097	0.092211	-3.03757	0.00238495	0.0129011
chr15_58125000_58134999	173.829	-0.232925	0.0770612	-3.0226	0.00250612	0.0129011
chr15_58638000_58639999	64.3205	-0.318914	0.0950362	-3.35571	0.000791607	0.0129011
chr15_58874000_58875999	77.3762	-0.299081	0.09527	-3.1393	0.00169355	0.0129011
chr15_58905000_58918999	363.472	-0.254389	0.0806844	-3.15288	0.00161666	0.0129011
chr15_58990000_58999999	302.326	-0.288748	0.0852206	-3.38824	0.00070342	0.0129011
chr15_59055000_59057999	143.99	-0.2912	0.0941647	-3.09245	0.00198509	0.0129011
chr15_59418000_59422999	165.118	-0.315421	0.0947892	-3.3276	0.00087598	0.0129011
chr15_59473000_59480999	215.276	-0.287944	0.0824274	-3.49331	0.00047708	0.0129011
chr15_59753000_59762999	248.615	-0.258053	0.0804214	-3.20876	0.0013331	0.0129011
chr15_61083000_61088999	214.693	-0.282081	0.0915282	-3.0819	0.00205686	0.0129011
chr15_61237000_61246999	286.69	-0.283621	0.0865725	-3.27611	0.00105247	0.0129011
chr15_62058000_62066999	261.336	-0.241772	0.0783773	-3.08472	0.00203746	0.0129011
chr15_62445000_62455999	369.639	-0.267644	0.0800786	-3.34227	0.000830975	0.0129011
chr15_64556000_64564999	185.195	-0.27755	0.0914323	-3.03557	0.00240078	0.0129011
chr15_64872000_64874999	98.5365	-0.362267	0.0993153	-3.64765	0.000264652	0.0129011
chr15_64928000_64930999	86.6053	-0.343578	0.096226	-3.57054	0.000356253	0.0129011
chr15_65243000_65246999	106.222	-0.322596	0.10639	-3.03219	0.00242785	0.0129011
chr15_66498000_66500999	85.5214	-0.307595	0.0931501	-3.30215	0.000959474	0.0129011
chr15_67562000_67567999	250.501	-0.2963	0.0856453	-3.45962	0.000540937	0.0129011
chr15_68081000_68088999	167.389	-0.281378	0.0888483	-3.16695	0.00154046	0.0129011
chr15_68162000_68166999	169.24	-0.264776	0.0851927	-3.10796	0.00188382	0.0129011
chr15_68182000_68188999	153.103	-0.271372	0.0862078	-3.14788	0.00164457	0.0129011
chr15_68200000_68217999	433.98	-0.262212	0.086449	-3.03315	0.00242019	0.0129011
chr15_68329000_68338999	214.305	-0.285422	0.0915832	-3.11653	0.00182992	0.0129011
chr15_68684000_68695999	196.66	-0.250547	0.0790923	-3.16778	0.00153607	0.0129011
chr15_69207000_69211999	183.913	-0.313561	0.0943238	-3.3243	0.000886399	0.0129011
chr15_69295000_69303999	422.963	-0.281024	0.0842492	-3.33563	0.000851072	0.0129011
chr15_69971000_69982999	340.095	-0.260776	0.0774079	-3.36886	0.000754805	0.0129011
chr15_69991000_70002999	304.573	-0.27024	0.0878339	-3.07672	0.00209293	0.0129011
chr15_70294000_70296999	90.521	-0.272083	0.0886595	-3.06886	0.0021488	0.0129011
chr15_70799000_70804999	265.946	-0.299774	0.0968179	-3.09627	0.00195971	0.0129011
chr15_70881000_70893999	375.248	-0.278031	0.0828225	-3.35695	0.000788081	0.0129011
chr15_71111000_71113999	117.404	-0.306398	0.0942024	-3.25255	0.00114374	0.0129011
chr15_71847000_71851999	135.275	-0.287157	0.0897399	-3.19988	0.00137484	0.0129011
chr15_72085000_72090999	197.49	-0.261889	0.0844573	-3.10085	0.00192968	0.0129011
chr15_73669000_73675999	135.73	-0.276496	0.0898548	-3.07714	0.00208997	0.0129011
chr15_74645000_74647999	124.375	-0.309199	0.0943702	-3.27645	0.00105122	0.0129011
chr15_75366000_75384999	471.51	-0.30823	0.0868154	-3.55041	0.00038463	0.0129011
chr15_75405000_75407999	90.5063	-0.244673	0.0809027	-3.02428	0.00249222	0.0129011
chr15_75432000_75442999	587.655	-0.271268	0.089615	-3.02704	0.00246959	0.0129011
chr15_76996000_77020999	798.899	-0.275157	0.0784623	-3.50688	0.000453401	0.0129011
chr15_77489000_77500999	303.565	-0.270961	0.0860749	-3.14796	0.00164414	0.0129011
chr15_77613000_77617999	143.048	-0.252827	0.0836148	-3.02371	0.00249695	0.0129011
chr15_78478000_78484999	338.113	-0.281275	0.0848301	-3.31575	0.000913987	0.0129011
chr15_79561000_79581999	465.383	-0.246374	0.0813845	-3.02729	0.0024676	0.0129011
chr15_80022000_80057999	745.349	-0.270383	0.0777586	-3.47721	0.000506659	0.0129011
chr15_80068000_80079999	399.848	-0.252997	0.0820375	-3.08392	0.00204294	0.0129011
chr15_80199000_80221999	1059.08	-0.273175	0.0883179	-3.09309	0.00198086	0.0129011
chr15_80583000_80602999	312.427	-0.240793	0.0762994	-3.1559	0.00160006	0.0129011
chr15_80656000_80664999	360.278	-0.268871	0.0816878	-3.29144	0.000996763	0.0129011
chr15_80797000_80812999	239.901	-0.269555	0.0839171	-3.21215	0.00131744	0.0129011
chr15_81493000_81508999	391.127	-0.253511	0.0809281	-3.13255	0.00173293	0.0129011
chr15_81524000_81543999	544.09	-0.294255	0.0875933	-3.35933	0.000781304	0.0129011
chr15_81569000_81570999	107.25	-0.324215	0.102111	-3.17512	0.00149773	0.0129011
chr15_81940000_81949999	242.114	-0.265505	0.0815342	-3.25637	0.00112847	0.0129011
chr15_82568000_82570999	100.1	-0.337068	0.0952904	-3.53728	0.000404278	0.0129011
chr15_82776000_82783999	249.437	-0.316626	0.0966599	-3.27567	0.00105412	0.0129011
chr15_82953000_82963999	178.959	-0.291035	0.0850187	-3.42318	0.000618926	0.0129011
chr15_83127000_83132999	173.753	-0.356073	0.104416	-3.41014	0.0006493	0.0129011
chr15_83153000_83169999	428.824	-0.308034	0.0859648	-3.58326	0.000339329	0.0129011
chr15_83379000_83392999	275.488	-0.277623	0.0726458	-3.82159	0.000132594	0.0129011
chr15_83460000_83464999	161.704	-0.290418	0.088554	-3.27955	0.00103971	0.0129011
chr15_83551000_83557999	283.822	-0.286088	0.0921736	-3.10379	0.00191056	0.0129011
chr15_83884000_83893999	204.453	-0.289699	0.0786797	-3.682	0.000231411	0.0129011
chr15_84152000_84156999	130.076	-0.298896	0.0928352	-3.21964	0.0012835	0.0129011
chr15_84187000_84204999	398.19	-0.250251	0.0788174	-3.17507	0.00149801	0.0129011
chr15_84295000_84313999	348.309	-0.270695	0.0761838	-3.55318	0.000380608	0.0129011
chr15_84488000_84508999	341.897	-0.231407	0.0748243	-3.09267	0.00198363	0.0129011
chr15_84680000_84699999	336.744	-0.274502	0.075075	-3.65637	0.000255817	0.0129011
chr15_84711000_84747999	1052.05	-0.256098	0.0806237	-3.17646	0.00149083	0.0129011
chr15_85162000_85166999	262.441	-0.285378	0.0912603	-3.12708	0.00176552	0.0129011
chr15_85389000_85392999	213.437	-0.319952	0.0863717	-3.70436	0.000211926	0.0129011
chr15_85755000_85772999	396.251	-0.275026	0.0804633	-3.41803	0.000630754	0.0129011
chr15_86609000_86617999	194.51	-0.278659	0.083591	-3.3336	0.000857302	0.0129011
chr15_89091000_89105999	454.891	-0.263291	0.0831765	-3.16545	0.00154845	0.0129011
chr15_89210000_89219999	273.553	-0.254846	0.0745268	-3.41951	0.00062733	0.0129011
chr15_89230000_89232999	70.6849	-0.295852	0.0928866	-3.18509	0.00144711	0.0129011
chr15_89467000_89488999	414.988	-0.23477	0.0767964	-3.05705	0.00223529	0.0129011
chr15_89997000_90001999	135.397	-0.250958	0.0719877	-3.48613	0.000490064	0.0129011
chr15_90075000_90093999	442.982	-0.240119	0.0762119	-3.15068	0.00162893	0.0129011
chr15_90175000_90183999	296.261	-0.286869	0.0928401	-3.08992	0.0020021	0.0129011
chr15_90329000_90331999	106.454	-0.286012	0.0900144	-3.1774	0.001486	0.0129011
chr15_90358000_90359999	66.152	-0.336015	0.0926707	-3.6259	0.000287953	0.0129011
chr15_90554000_90555999	86.9063	-0.297097	0.0951281	-3.12313	0.0017894	0.0129011
chr15_91631000_91640999	339.246	-0.277249	0.0865238	-3.20432	0.00135384	0.0129011
chr15_91701000_91711999	426.626	-0.279304	0.0842608	-3.31475	0.000917244	0.0129011
chr15_91867000_91872999	157.608	-0.284103	0.0782925	-3.62874	0.000284806	0.0129011
chr15_92113000_92129999	281.159	-0.247422	0.0745382	-3.31939	0.000902136	0.0129011
chr15_92347000_92366999	434.605	-0.293889	0.0786754	-3.73546	0.00018737	0.0129011
chr15_92435000_92446999	347.979	-0.272877	0.0896544	-3.04365	0.00233727	0.0129011
chr15_92792000_92806999	344.417	-0.262345	0.0823966	-3.18393	0.0014529	0.0129011
chr15_93322000_93324999	97.698	-0.374705	0.101183	-3.70326	0.000212849	0.0129011
chr15_93405000_93408999	148.511	-0.320262	0.0944694	-3.39011	0.000698634	0.0129011
chr15_99254000_99255999	81.1061	-0.272531	0.0900828	-3.02534	0.00248353	0.0129011
chr15_99906000_99922999	480.658	-0.266657	0.0867254	-3.07473	0.00210695	0.0129011
chr15_100218000_100228999	230.815	-0.315654	0.085836	-3.67741	0.000235617	0.0129011
chr15_100364000_100377999	318.428	-0.275488	0.0863834	-3.18913	0.00142703	0.0129011
chr15_100475000_100492999	758.379	-0.279058	0.091757	-3.04127	0.00235579	0.0129011
chr15_100565000_100569999	200.784	-0.298411	0.0922001	-3.23656	0.00120979	0.0129011
chr15_101335000_101368999	666.538	-0.240072	0.077163	-3.11124	0.00186305	0.0129011
chr15_101703000_101707999	263.182	-0.297964	0.092651	-3.21598	0.00129998	0.0129011
chr15_102122000_102145999	544.919	-0.252732	0.0791195	-3.19431	0.00140164	0.0129011
chr15_102162000_102172999	379.965	-0.273257	0.0877326	-3.11466	0.00184157	0.0129011
chr16_990000_999999	294.481	-0.282888	0.0830989	-3.40423	0.000663504	0.0129011
chr16_1044000_1046999	94.4078	-0.46408	0.138025	-3.36229	0.000772987	0.0129011
chr16_2852000_2859999	177.987	-0.289485	0.0954899	-3.03158	0.00243277	0.0129011
chr16_2892000_2911999	254.074	-0.268883	0.0820852	-3.27566	0.00105417	0.0129011
chr16_3882000_3884999	139.974	-0.34853	0.10075	-3.45934	0.000541506	0.0129011
chr16_5098000_5102999	174.544	-0.311024	0.0927465	-3.35348	0.00079802	0.0129011
chr16_8687000_8703999	224.784	-0.239036	0.0788124	-3.03297	0.00242158	0.0129011
chr16_8809000_8812999	121.81	-0.310682	0.098998	-3.13827	0.00169948	0.0129011
chr16_9107000_9115999	210.155	-0.298078	0.0880305	-3.38608	0.000708994	0.0129011
chr16_9136000_9141999	120.455	-0.306942	0.0856215	-3.58488	0.000337239	0.0129011
chr16_10362000_10389999	634.968	-0.260047	0.0801022	-3.24644	0.00116858	0.0129011
chr16_11118000_11123999	370.154	-0.318222	0.09137	-3.48278	0.000496236	0.0129011
chr16_11533000_11535999	121.116	-0.296633	0.0964918	-3.07418	0.00211082	0.0129011
chr16_11573000_11585999	342.205	-0.260171	0.0845801	-3.07603	0.00209776	0.0129011
chr16_12750000_12765999	459.3	-0.254143	0.0815448	-3.1166	0.00182949	0.0129011
chr16_12804000_12845999	743.402	-0.253249	0.0825471	-3.06793	0.00215549	0.0129011
chr16_14362000_14370999	272.449	-0.280578	0.0807667	-3.47393	0.000512896	0.0129011
chr16_15056000_15057999	58.9042	-0.383197	0.114608	-3.34354	0.000827158	0.0129011
chr16_15084000_15089999	191.99	-0.322295	0.101345	-3.18019	0.0014718	0.0129011
chr16_15283000_15297999	553.031	-0.260032	0.0783409	-3.31924	0.000902639	0.0129011
chr16_15391000_15414999	471.011	-0.249982	0.0780292	-3.2037	0.00135675	0.0129011
chr16_15560000_15570999	234.646	-0.280561	0.0791851	-3.54311	0.000395439	0.0129011
chr16_17034000_17045999	227.404	-0.25531	0.0769088	-3.31965	0.000901313	0.0129011
chr16_17122000_17128999	156.264	-0.261198	0.0818446	-3.19139	0.00141591	0.0129011
chr16_17600000_17603999	109.729	-0.290278	0.0953164	-3.04541	0.0023236	0.0129011
chr16_18182000_18209999	634.913	-0.240128	0.0793542	-3.02603	0.0024779	0.0129011
chr16_18247000_18261999	291.975	-0.265305	0.0789271	-3.36139	0.00077552	0.0129011
chr16_18609000_18627999	499.892	-0.274401	0.0862533	-3.18134	0.00146596	0.0129011
chr16_19158000_19174999	265.226	-0.267373	0.0789736	-3.38559	0.000710242	0.0129011
chr16_19816000_19825999	201.387	-0.302287	0.0912779	-3.31173	0.000927225	0.0129011
chr16_20757000_20774999	592.2	-0.279048	0.0875805	-3.18619	0.00144159	0.0129011
chr16_21018000_21026999	194.776	-0.276017	0.0894061	-3.08723	0.00202031	0.0129011
chr16_21338000_21348999	276.886	-0.25806	0.0762276	-3.38539	0.000710769	0.0129011
chr16_22346000_22362999	435.539	-0.277221	0.0900605	-3.07816	0.00208283	0.0129011
chr16_23038000_23061999	448.19	-0.258404	0.0803888	-3.21442	0.00130706	0.0129011
chr16_23714000_23722999	186.869	-0.281933	0.0819785	-3.43911	0.000583637	0.0129011
chr16_23788000_23790999	113.66	-0.30229	0.0924742	-3.26891	0.00107964	0.0129011
chr16_24347000_24348999	68.693	-0.374526	0.100688	-3.71968	0.000199475	0.0129011
chr16_24475000_24487999	277.401	-0.251805	0.0828941	-3.03767	0.00238412	0.0129011
chr16_25869000_25878999	192.073	-0.297193	0.0954237	-3.11446	0.0018428	0.0129011
chr16_25955000_25957999	81.3615	-0.296279	0.092874	-3.19011	0.00142217	0.0129011
chr16_27395000_27408999	488.027	-0.293324	0.0888589	-3.301	0.0009634	0.0129011
chr16_27422000_27435999	453.674	-0.255174	0.0811961	-3.14269	0.00167405	0.0129011
chr16_27775000_27776999	71.6062	-0.348727	0.101379	-3.43984	0.000582052	0.0129011
chr16_27839000_27857999	280.199	-0.238399	0.0718809	-3.31658	0.000911271	0.0129011
chr16_28263000_28264999	75.0536	-0.295736	0.0896616	-3.29836	0.000972528	0.0129011
chr16_31290000_31306999	438.278	-0.267228	0.0758584	-3.52272	0.000427134	0.0129011
chr16_47640000_47647999	166.42	-0.27824	0.0917309	-3.03322	0.00241958	0.0129011
chr16_47678000_47688999	204.827	-0.2591	0.0823786	-3.14524	0.00165952	0.0129011
chr16_47770000_47880999	3161.21	-0.254657	0.0797429	-3.19347	0.00140573	0.0129011
chr16_48317000_48321999	201.27	-0.296957	0.093254	-3.18439	0.0014506	0.0129011
chr16_49763000_49764999	71.5004	-0.317666	0.104489	-3.04018	0.00236438	0.0129011
chr16_50820000_50824999	150.513	-0.29681	0.0948081	-3.13064	0.00174426	0.0129011
chr16_53378000_53386999	321.235	-0.260229	0.0812959	-3.20101	0.00136944	0.0129011
chr16_53832000_53835999	139.216	-0.293875	0.094671	-3.10417	0.00190815	0.0129011
chr16_54529000_54533999	132.307	-0.276263	0.0884664	-3.12281	0.00179135	0.0129011
chr16_55953000_55974999	354.962	-0.248027	0.0760534	-3.26122	0.00110932	0.0129011
chr16_56720000_56731999	160.657	-0.271506	0.0817391	-3.32162	0.000894969	0.0129011
chr16_58305000_58308999	231.188	-0.283223	0.0879763	-3.21931	0.00128499	0.0129011
chr16_58833000_58840999	246.068	-0.258557	0.0846215	-3.05545	0.0022472	0.0129011
chr16_58855000_58859999	121.596	-0.257727	0.0835895	-3.08324	0.00204758	0.0129011
chr16_58997000_59055999	1236.33	-0.241918	0.0783407	-3.08803	0.0020149	0.0129011
chr16_59251000_59270999	369.98	-0.242549	0.0786387	-3.08434	0.00204001	0.0129011
chr16_66211000_66224999	257.848	-0.268616	0.0733067	-3.66428	0.000248031	0.0129011
chr16_66635000_66636999	58.9417	-0.459081	0.110638	-4.14941	3.33333e-05	0.0129011
chr16_68135000_68145999	334.527	-0.310319	0.0878234	-3.53345	0.000410177	0.0129011
chr16_69035000_69038999	150.492	-0.303838	0.0886458	-3.42755	0.000609052	0.0129011
chr16_69808000_69810999	172.458	-0.323429	0.102616	-3.15184	0.00162248	0.0129011
chr16_70334000_70335999	83.1927	-0.279222	0.0888368	-3.14309	0.00167173	0.0129011
chr16_70875000_70892999	472.024	-0.245201	0.0798223	-3.07183	0.00212749	0.0129011
chr16_70959000_70960999	53.7886	-0.304236	0.098336	-3.09384	0.00197582	0.0129011
chr16_70980000_70991999	222.057	-0.258755	0.0750818	-3.44631	0.000568291	0.0129011
chr16_71091000_71093999	101.496	-0.284672	0.09207	-3.0919	0.00198877	0.0129011
chr16_71212000_71246999	821.927	-0.240087	0.0776733	-3.09098	0.00199496	0.0129011
chr16_71254000_71271999	716.647	-0.272438	0.0813447	-3.34917	0.000810526	0.0129011
chr16_72082000_72085999	166.374	-0.322678	0.0867194	-3.72094	0.000198479	0.0129011
chr16_72118000_72119999	93.626	-0.315661	0.0976727	-3.23182	0.00123004	0.0129011
chr16_72338000_72345999	201.811	-0.346206	0.086121	-4.01999	5.82004e-05	0.0129011
chr16_72399000_72402999	146.212	-0.276024	0.0912614	-3.02455	0.00249007	0.0129011
chr16_72578000_72587999	255.486	-0.281191	0.0877904	-3.20299	0.00136011	0.0129011
chr16_72726000_72731999	154.357	-0.270907	0.0789884	-3.42971	0.000604225	0.0129011
chr16_73813000_73822999	215.062	-0.269256	0.0830195	-3.24328	0.00118161	0.0129011
chr16_74028000_74054999	606.682	-0.253994	0.0773185	-3.28504	0.0010197	0.0129011
chr16_75054000_75056999	148.223	-0.325099	0.0916333	-3.54782	0.000388426	0.0129011
chr16_75154000_75163999	389.547	-0.267782	0.0840972	-3.1842	0.00145154	0.0129011
chr16_75631000_75637999	151.414	-0.274928	0.0869377	-3.16236	0.00156496	0.0129011
chr16_75769000_75783999	454.486	-0.272608	0.0836965	-3.25711	0.00112555	0.0129011
chr16_77550000_77565999	326.52	-0.270141	0.0806455	-3.34973	0.000808904	0.0129011
chr16_78441000_78448999	228.874	-0.291121	0.0836137	-3.48173	0.000498182	0.0129011
chr16_78651000_78671999	390.824	-0.247391	0.0805882	-3.06982	0.0021419	0.0129011
chr16_78937000_78962999	518.733	-0.285759	0.0802876	-3.5592	0.000371992	0.0129011
chr16_79207000_79222999	297.41	-0.253226	0.076949	-3.29083	0.000998911	0.0129011
chr16_80244000_80283999	848.182	-0.261545	0.0781231	-3.34785	0.000814401	0.0129011
chr16_80704000_80714999	196.337	-0.248423	0.0762891	-3.25634	0.00112858	0.0129011
chr16_81754000_81755999	57.5516	-0.343742	0.1114	-3.08564	0.00203112	0.0129011
chr16_81982000_81987999	229.601	-0.268665	0.0878612	-3.05784	0.0022294	0.0129011
chr16_82187000_82190999	101.656	-0.34841	0.0922326	-3.77751	0.000158404	0.0129011
chr16_82234000_82248999	347.221	-0.270212	0.0730941	-3.69677	0.000218364	0.0129011
chr16_84069000_84070999	68.609	-0.337856	0.107741	-3.13583	0.00171368	0.0129011
chr16_86047000_86064999	373.184	-0.270885	0.0842737	-3.21435	0.0013074	0.0129011
chr16_86287000_86307999	591.061	-0.252096	0.0788513	-3.1971	0.00138816	0.0129011
chr16_87556000_87571999	351.481	-0.309376	0.0861847	-3.58968	0.000331085	0.0129011
chr16_88171000_88173999	143.955	-0.317427	0.100229	-3.16701	0.00154013	0.0129011
chr16_88278000_88290999	225.195	-0.261315	0.0758565	-3.44486	0.000571362	0.0129011
chr16_89063000_89067999	166.01	-0.310018	0.0947106	-3.27332	0.00106292	0.0129011
chr16_89743000_89751999	165.298	-0.262987	0.0826263	-3.18285	0.00145833	0.0129011
chr16_90242000_90265999	255.681	-0.308522	0.0846839	-3.64321	0.000269255	0.0129011
chr17_216000_219999	115.074	-0.302558	0.0937482	-3.22734	0.00124945	0.0129011
chr17_493000_502999	178.868	-0.251186	0.0770186	-3.26137	0.00110876	0.0129011
chr17_894000_899999	166.814	-0.308911	0.0965221	-3.20042	0.00137228	0.0129011
chr17_965000_971999	320.578	-0.425263	0.131718	-3.2286	0.00124399	0.0129011
chr17_2923000_2927999	229.988	-0.294841	0.084396	-3.49354	0.000476665	0.0129011
chr17_3143000_3160999	362.189	-0.255353	0.0737815	-3.46093	0.000538307	0.0129011
chr17_3189000_3197999	170.626	-0.287774	0.0775779	-3.70949	0.000207681	0.0129011
chr17_3896000_3901999	173.766	-0.298895	0.0867702	-3.44467	0.000571759	0.0129011
chr17_4363000_4364999	81.5473	-0.316742	0.101939	-3.10717	0.00188885	0.0129011
chr17_5218000_5226999	368.881	-0.301622	0.0941337	-3.20419	0.00135444	0.0129011
chr17_5602000_5613999	178.595	-0.261521	0.0822422	-3.17989	0.00147333	0.0129011
chr17_5706000_5716999	440.383	-0.283913	0.0854041	-3.32434	0.000886267	0.0129011
chr17_8386000_8389999	173.654	-0.272345	0.08535	-3.19092	0.00141822	0.0129011
chr17_8711000_8717999	248.718	-0.266812	0.0852925	-3.1282	0.00175878	0.0129011
chr17_8820000_8839999	692.74	-0.275503	0.0841171	-3.27524	0.00105574	0.0129011
chr17_9220000_9223999	126.119	-0.306709	0.0902107	-3.39992	0.000674059	0.0129011
chr17_9635000_9648999	287.922	-0.236964	0.0766005	-3.09351	0.00197807	0.0129011
chr17_9755000_9770999	300.853	-0.260268	0.0773265	-3.36583	0.000763142	0.0129011
chr17_11853000_11878999	856.184	-0.273459	0.0889807	-3.07324	0.00211746	0.0129011
chr17_13431000_13459999	567.373	-0.240229	0.0790201	-3.0401	0.002365	0.0129011
chr17_13559000_13580999	513.848	-0.255918	0.0831512	-3.07774	0.00208577	0.0129011
chr17_13692000_13701999	188.861	-0.285493	0.0937345	-3.04577	0.00232089	0.0129011
chr17_13720000_13740999	369.945	-0.294722	0.0798741	-3.68984	0.000224399	0.0129011
chr17_13748000_13777999	680.429	-0.254922	0.0836367	-3.04797	0.0023039	0.0129011
chr17_14313000_14322999	244.907	-0.271967	0.0859288	-3.16502	0.00155071	0.0129011
chr17_14502000_14522999	437.383	-0.224683	0.073352	-3.06308	0.00219071	0.0129011
chr17_14671000_14678999	175.634	-0.255934	0.0828004	-3.09098	0.00199498	0.0129011
chr17_15178000_15186999	167.979	-0.34528	0.0894948	-3.8581	0.000114272	0.0129011
chr17_16478000_16488999	178.819	-0.256635	0.0704284	-3.64392	0.000268518	0.0129011
chr17_16642000_16662999	461.442	-0.264168	0.0781228	-3.38144	0.000721059	0.0129011
chr17_16850000_16869999	372.588	-0.259832	0.0807904	-3.21612	0.00129935	0.0129011
chr17_19520000_19531999	498.936	-0.292319	0.0861309	-3.39389	0.000689081	0.0129011
chr17_21485000_21497999	241.693	-0.25143	0.0798254	-3.14975	0.00163409	0.0129011
chr17_26146000_26160999	332.656	-0.254028	0.0835967	-3.03873	0.00237575	0.0129011
chr17_26227000_26239999	181.208	-0.244025	0.0719203	-3.39299	0.000691351	0.0129011
chr17_26769000_26786999	310.013	-0.297859	0.0881179	-3.38023	0.000724251	0.0129011
chr17_27360000_27362999	125.983	-0.273024	0.0837994	-3.25806	0.00112175	0.0129011
chr17_28183000_28186999	128.499	-0.29201	0.0890591	-3.27883	0.00104237	0.0129011
chr17_28310000_28320999	276.514	-0.301879	0.083845	-3.60044	0.000317681	0.0129011
chr17_28350000_28352999	104.39	-0.282768	0.0835711	-3.38356	0.000715536	0.0129011
chr17_28687000_28689999	98.7917	-0.351615	0.0946542	-3.71473	0.000203418	0.0129011
chr17_29748000_29750999	106.76	-0.325509	0.0990249	-3.28714	0.0010121	0.0129011
chr17_29943000_29974999	937.193	-0.259941	0.0825612	-3.14846	0.00164134	0.0129011
chr17_30108000_30113999	134.883	-0.270318	0.074544	-3.62629	0.000287523	0.0129011
chr17_30492000_30495999	189.119	-0.28046	0.0889077	-3.15451	0.00160768	0.0129011
chr17_32530000_32546999	384.368	-0.23487	0.0742974	-3.16121	0.00157115	0.0129011
chr17_32649000_32652999	148.675	-0.281271	0.0860843	-3.26739	0.00108544	0.0129011
chr17_36038000_36040999	104.242	-0.286921	0.0926751	-3.09599	0.00196159	0.0129011
chr17_39198000_39202999	174.812	-0.277056	0.0911701	-3.03889	0.00237455	0.0129011
chr17_39293000_39301999	350.288	-0.288333	0.083334	-3.45997	0.000540244	0.0129011
chr17_39761000_39764999	213.432	-0.287179	0.0891448	-3.22149	0.00127525	0.0129011
chr17_40416000_40417999	56.1199	-0.347795	0.109735	-3.16942	0.00152743	0.0129011
chr17_41456000_41458999	152.44	-0.302694	0.0965509	-3.13507	0.00171812	0.0129011
chr17_44003000_44007999	141.669	-0.336196	0.105847	-3.17626	0.0014919	0.0129011
chr17_44392000_44397999	190.147	-0.460401	0.12233	-3.7636	0.000167483	0.0129011
chr17_44454000_44467999	220.422	-0.553144	0.158242	-3.49555	0.00047308	0.0129011
chr17_44481000_44490999	99.806	-0.606661	0.166562	-3.64225	0.00027027	0.0129011
chr17_44533000_44539999	186.427	-0.594124	0.193067	-3.07729	0.0020889	0.0129011
chr17_44610000_44614999	224.332	-0.403111	0.116949	-3.4469	0.000567069	0.0129011
chr17_44673000_44683999	201.655	-0.506468	0.155019	-3.26714	0.00108639	0.0129011
chr17_44705000_44706999	54.0411	-0.567287	0.148704	-3.81487	0.000136254	0.0129011
chr17_44754000_44759999	169.145	-0.45323	0.133472	-3.3957	0.000684533	0.0129011
chr17_45116000_45121999	134.664	-0.288302	0.0913863	-3.15476	0.00160628	0.0129011
chr17_45491000_45503999	227.967	-0.268555	0.0861905	-3.11583	0.0018343	0.0129011
chr17_45511000_45520999	315.207	-0.29355	0.0931155	-3.15254	0.00161858	0.0129011
chr17_48301000_48313999	443.4	-0.289865	0.0845463	-3.42847	0.000606987	0.0129011
chr17_48489000_48496999	126.424	-0.283834	0.0749193	-3.78853	0.000151541	0.0129011
chr17_49555000_49568999	421.714	-0.264152	0.0831443	-3.17704	0.00148789	0.0129011
chr17_53125000_53126999	89.945	-0.321149	0.105852	-3.03394	0.00241382	0.0129011
chr17_53259000_53260999	75.4919	-0.326442	0.106071	-3.07758	0.00208689	0.0129011
chr17_53293000_53352999	901.026	-0.228392	0.075436	-3.02762	0.00246487	0.0129011
chr17_55326000_55329999	114.457	-0.311478	0.0896386	-3.47482	0.000511198	0.0129011
[truncated: 26,825 more rows]
