# Supplementary material for: Globally elevated levels of histone H3 lysine 9 trimethylation in early infancy are associated with poor growth trajectory in Bangladeshi children
Source: Clin Epigenetics. 2023 Aug 11;15:129. doi: 10.1186/s13148-023-01548-z (PMC10422758; doi:10.1186/s13148-023-01548-z)
Supplement: Supplementary file 3 — Additional file 3: Table S4. Differential analysis results mothers. [file 13148_2023_1548_MOESM3_ESM.xlsx]

## Sheet: Table_S4_moms_differential_anal
Table S4. H3K9me3 DESeq2 results from moms vs. child's ∆HAZ(1yr) controlling for child's sex
H3K9me region	baseMean	log2FoldChange	lfcSE	stat	pvalue	padj
chr1_33000_85999	807.242	-0.100751	0.164331	-0.613098	0.539812	0.999995
chr1_93000_126999	417.092	0.0111908	0.163648	0.0683833	0.94548	0.999995
chr1_139000_167999	244.408	-0.0556623	0.161776	-0.344071	0.730793	0.999995
chr1_228000_266999	502.129	0.0186809	0.164487	0.113571	0.909578	0.999995
chr1_334000_355999	178.939	-0.0669851	0.180244	-0.371635	0.710164	0.999995
chr1_372000_437999	651.018	-0.0607632	0.165437	-0.36729	0.713403	0.999995
chr1_456000_470999	158.795	-0.0314946	0.177154	-0.177781	0.858895	0.999995
chr1_533000_534999	32.0302	0.0633268	0.174703	0.362483	0.716991	0.999995
chr1_544000_558999	150.563	-0.00555723	0.141505	-0.0392722	0.968673	0.999995
chr1_571000_617999	527.112	0.0137085	0.164706	0.0832302	0.933669	0.999995
chr1_628000_647999	153.133	-0.0327386	0.17024	-0.192308	0.847501	0.999995
chr1_674000_696999	187.006	0.000510153	0.176358	0.00289271	0.997692	0.999995
chr1_817000_834999	336.135	0.0169229	0.170915	0.0990136	0.921127	0.999995
chr1_927000_928999	68.6888	0.0122725	0.16882	0.0726954	0.942049	0.999995
chr1_1034000_1036999	116.022	-0.041487	0.179591	-0.231008	0.817309	0.999995
chr1_1048000_1049999	44.9294	-0.0145625	0.153303	-0.0949915	0.924322	0.999995
chr1_1127000_1131999	130.074	0.0305675	0.154204	0.198228	0.842867	0.999995
chr1_2007000_2011999	159.393	0.00471524	0.165254	0.0285333	0.977237	0.999995
chr1_2294000_2297999	132.568	-0.048091	0.182226	-0.263909	0.79185	0.999995
chr1_2353000_2361999	108.667	-0.0436214	0.169002	-0.258112	0.79632	0.999995
chr1_2544000_2568999	476.178	-0.032262	0.162542	-0.198484	0.842667	0.999995
chr1_2577000_2581999	182.432	-0.020101	0.161224	-0.124677	0.900779	0.999995
chr1_2687000_2699999	344.396	-0.0412184	0.153761	-0.268068	0.788647	0.999995
chr1_2706000_2713999	321.131	-0.0471045	0.171499	-0.274663	0.783575	0.999995
chr1_2743000_2745999	83.486	-0.0687059	0.168513	-0.407718	0.683481	0.999995
chr1_2787000_2790999	119.859	0.0028381	0.174101	0.0163015	0.986994	0.999995
chr1_2855000_2859999	125.935	0.0355484	0.145737	0.243922	0.807291	0.999995
chr1_2868000_2881999	403.872	-0.00465746	0.162367	-0.0286848	0.977116	0.999995
chr1_2907000_2915999	272.02	-0.0309371	0.171643	-0.180241	0.856963	0.999995
chr1_2922000_2927999	219.71	-0.0316867	0.16406	-0.193141	0.846848	0.999995
chr1_3170000_3174999	106.066	-0.012911	0.169175	-0.0763175	0.939166	0.999995
chr1_3252000_3262999	260.805	-0.0442488	0.160206	-0.2762	0.782394	0.999995
chr1_3332000_3334999	83.9141	0.00987419	0.160929	0.0613574	0.951075	0.999995
chr1_3362000_3364999	114.672	0.00107192	0.184691	0.00580383	0.995369	0.999995
chr1_3995000_3998999	100.445	-0.0303041	0.158294	-0.191442	0.848179	0.999995
chr1_4065000_4071999	165.507	0.0496171	0.147503	0.33638	0.736584	0.999995
chr1_4089000_4100999	239.438	0.0213867	0.161899	0.132099	0.894906	0.999995
chr1_4149000_4164999	353.42	0.0314903	0.14949	0.210651	0.83316	0.999995
chr1_4247000_4273999	617.037	-0.0305753	0.158778	-0.192567	0.847298	0.999995
chr1_4289000_4323999	896.843	0.0190395	0.157781	0.12067	0.903952	0.999995
chr1_4332000_4381999	1097.96	-0.00938764	0.153411	-0.0611929	0.951206	0.999995
chr1_4421000_4461999	828.809	-0.0323277	0.149329	-0.216487	0.828608	0.999995
chr1_4467000_4499999	560.815	0.0156709	0.147051	0.106567	0.915132	0.999995
chr1_4532000_4542999	216.018	0.0370836	0.153526	0.241546	0.809132	0.999995
chr1_4608000_4637999	436.984	-0.0343022	0.1504	-0.228073	0.819589	0.999995
chr1_4666000_4672999	179.723	-0.0132431	0.154665	-0.0856246	0.931765	0.999995
chr1_4733000_4744999	219.052	-0.000279631	0.152718	-0.00183103	0.998539	0.999995
chr1_4797000_4798999	48.7454	0.0913022	0.247944	0.368237	0.712697	0.999995
chr1_4813000_4819999	149.194	0.0319094	0.141825	0.224991	0.821986	0.999995
chr1_4851000_4882999	625.756	-0.0253052	0.154017	-0.164301	0.869494	0.999995
chr1_4893000_4972999	1587.81	-0.00472213	0.155139	-0.0304381	0.975718	0.999995
chr1_4998000_5018999	479.497	-0.0434385	0.158187	-0.274602	0.783622	0.999995
chr1_5027000_5069999	697.2	-0.00279978	0.150547	-0.0185974	0.985162	0.999995
chr1_5101000_5128999	678.195	0.00221225	0.16557	0.0133614	0.989339	0.999995
chr1_5139000_5164999	619.832	0.0218168	0.160832	0.13565	0.892098	0.999995
chr1_5208000_5225999	290.687	0.00210697	0.148439	0.0141942	0.988675	0.999995
chr1_5229000_5278999	1007.5	3.27577e-05	0.154244	0.000212376	0.999831	0.999995
chr1_5292000_5330999	715.659	-7.75532e-05	0.155404	-0.000499043	0.999602	0.999995
chr1_5380000_5394999	324.287	-0.0271994	0.159372	-0.170666	0.864486	0.999995
chr1_5407000_5434999	586.28	-0.0232084	0.151922	-0.152765	0.878584	0.999995
chr1_5497000_5500999	140.991	0.0160907	0.171804	0.0936571	0.925382	0.999995
chr1_5521000_5529999	166.666	-0.0519451	0.154601	-0.335996	0.736874	0.999995
chr1_5588000_5621999	717.983	-0.0144724	0.162489	-0.0890668	0.929029	0.999995
chr1_5629000_5630999	91.8797	0.0282352	0.177012	0.15951	0.873267	0.999995
chr1_5642000_5652999	229.257	-0.0230115	0.165712	-0.138864	0.889557	0.999995
chr1_5668000_5673999	157.393	-0.108164	0.168967	-0.640148	0.522076	0.999995
chr1_5772000_5776999	109.24	0.0493368	0.157578	0.313094	0.754209	0.999995
chr1_5820000_5825999	165.253	-0.0414033	0.148654	-0.278522	0.780612	0.999995
chr1_5837000_5868999	514.498	-0.0269826	0.145635	-0.185275	0.853013	0.999995
chr1_5877000_5887999	152.838	-0.0144148	0.154584	-0.0932487	0.925706	0.999995
chr1_6176000_6178999	91.0937	0.0212851	0.179403	0.118644	0.905557	0.999995
chr1_6770000_6775999	145.941	-0.0296578	0.16454	-0.180247	0.856959	0.999995
chr1_7091000_7095999	186.188	-0.0131728	0.177489	-0.0742173	0.940838	0.999995
chr1_7135000_7141999	198.958	0.0224578	0.175877	0.12769	0.898394	0.999995
chr1_7172000_7176999	108.06	-0.00998312	0.161699	-0.0617391	0.950771	0.999995
chr1_7236000_7249999	365.828	-0.0211802	0.16407	-0.129093	0.897284	0.999995
chr1_7299000_7304999	157.741	-0.046485	0.165413	-0.281024	0.778692	0.999995
chr1_7326000_7338999	336.016	0.035428	0.167457	0.211565	0.832446	0.999995
chr1_7365000_7390999	573.979	0.0175899	0.159732	0.110121	0.912313	0.999995
chr1_7452000_7462999	328.219	-0.0546992	0.171519	-0.318911	0.749794	0.999995
chr1_7472000_7480999	250.736	0.031548	0.16005	0.197114	0.843739	0.999995
chr1_7658000_7666999	233.381	-0.037792	0.159487	-0.23696	0.812688	0.999995
chr1_7752000_7754999	86.0164	0.0319116	0.179691	0.177592	0.859043	0.999995
chr1_7849000_7853999	197.279	-0.00747588	0.1503	-0.0497398	0.96033	0.999995
chr1_7872000_7875999	164.29	-0.0460952	0.172715	-0.266886	0.789557	0.999995
chr1_7897000_7900999	152.273	-0.0245104	0.174948	-0.140101	0.88858	0.999995
chr1_7935000_7941999	187.811	-0.0417922	0.17272	-0.241964	0.808808	0.999995
chr1_8100000_8109999	178.23	-0.0157309	0.165924	-0.0948078	0.924468	0.999995
chr1_8237000_8240999	163.744	-0.0481699	0.180953	-0.266202	0.790084	0.999995
chr1_9088000_9096999	206.233	-0.017963	0.153851	-0.116756	0.907053	0.999995
chr1_9344000_9349999	182.447	-0.0215603	0.170148	-0.126715	0.899166	0.999995
chr1_10058000_10060999	78.6797	-0.0457685	0.209067	-0.218918	0.826714	0.999995
chr1_10623000_10624999	68.2265	-0.0355915	0.159089	-0.22372	0.822975	0.999995
chr1_11059000_11061999	117.197	-0.0975972	0.178063	-0.548106	0.583619	0.999995
chr1_11561000_11573999	548.31	-0.0113603	0.164509	-0.0690559	0.944945	0.999995
chr1_12446000_12449999	157.919	-0.0136497	0.163373	-0.0835498	0.933414	0.999995
chr1_12470000_12470999	46.7329	0.0714514	0.194408	0.367533	0.713221	0.999995
chr1_12595000_12597999	94.5147	-0.040361	0.158738	-0.254262	0.799293	0.999995
chr1_12621000_12625999	210.856	-0.0328703	0.168591	-0.194971	0.845416	0.999995
chr1_12697000_12702999	253.932	-0.0274688	0.165548	-0.165927	0.868214	0.999995
chr1_12723000_12729999	139.122	-0.0225647	0.159453	-0.141513	0.887465	0.999995
chr1_12738000_12746999	194.566	-0.0434831	0.169246	-0.256922	0.797239	0.999995
chr1_12759000_12767999	269.701	-0.0850068	0.175396	-0.484657	0.62792	0.999995
chr1_12786000_12799999	522.922	-0.0238152	0.16674	-0.142828	0.886426	0.999995
chr1_12806000_12812999	380.227	-0.0569022	0.177716	-0.320186	0.748827	0.999995
chr1_12840000_12912999	1624.42	-0.0359458	0.171372	-0.209753	0.83386	0.999995
chr1_12921000_12970999	943.662	-0.139219	0.156547	-0.889311	0.373836	0.999995
chr1_13005000_13010999	104.962	0.0534385	0.137268	0.389299	0.697055	0.999995
chr1_13027000_13051999	267.406	-0.128274	0.165162	-0.776654	0.437363	0.999995
chr1_13116000_13119999	61.7892	0.0903745	0.150397	0.600905	0.547903	0.999995
chr1_13174000_13188999	303.208	-0.110433	0.169391	-0.65194	0.51444	0.999995
chr1_13320000_13325999	98.5302	-0.172159	0.163663	-1.05191	0.292843	0.999995
chr1_13352000_13362999	138.093	0.028653	0.134207	0.213498	0.830939	0.999995
chr1_13397000_13424999	383.196	-0.0127574	0.147996	-0.0862007	0.931307	0.999995
chr1_13433000_13461999	538.294	0.0126949	0.155919	0.0814196	0.935108	0.999995
chr1_13618000_13645999	386.69	-0.0132669	0.14778	-0.0897747	0.928466	0.999995
chr1_13654000_13682999	530.196	0.00733861	0.151301	0.0485034	0.961315	0.999995
chr1_13800000_13805999	137.117	-0.0125082	0.163571	-0.0764697	0.939045	0.999995
chr1_13952000_13974999	486.723	-0.0492517	0.157139	-0.313429	0.753955	0.999995
chr1_13984000_13986999	61.0807	-0.0350633	0.153094	-0.229031	0.818845	0.999995
chr1_14163000_14189999	509.774	-0.018319	0.15953	-0.114831	0.908579	0.999995
chr1_14211000_14232999	372.26	-0.00151003	0.150426	-0.0100383	0.991991	0.999995
chr1_14263000_14270999	204.094	-0.0456599	0.157268	-0.290331	0.771563	0.999995
chr1_14295000_14387999	2074.19	-0.00900076	0.159228	-0.0565274	0.954922	0.999995
chr1_14410000_14434999	433.715	-0.0206464	0.158825	-0.129995	0.89657	0.999995
chr1_14441000_14451999	216.613	-0.0182552	0.156437	-0.116694	0.907103	0.999995
chr1_14468000_14523999	1147.84	-0.0164156	0.156618	-0.104812	0.916525	0.999995
chr1_14534000_14560999	671.846	-0.0179577	0.161499	-0.111194	0.911463	0.999995
chr1_14633000_14663999	594.862	-0.00495172	0.158643	-0.031213	0.9751	0.999995
chr1_14669000_14729999	1362.55	-0.00262529	0.163297	-0.0160767	0.987173	0.999995
chr1_14892000_14913999	383.472	-0.00801267	0.15214	-0.0526666	0.957998	0.999995
chr1_14968000_14972999	145.028	-0.0265327	0.163828	-0.161954	0.871342	0.999995
chr1_15010000_15012999	90.4377	0.00399449	0.172499	0.0231566	0.981525	0.999995
chr1_15029000_15037999	229.737	-0.0163267	0.164457	-0.0992767	0.920919	0.999995
chr1_15132000_15144999	256.549	-0.00865682	0.160951	-0.0537853	0.957106	0.999995
chr1_15154000_15172999	365.396	-0.0412255	0.160837	-0.256319	0.797705	0.999995
chr1_15591000_15595999	133.992	-0.0612659	0.17175	-0.356716	0.721304	0.999995
chr1_16428000_16436999	346.565	-0.0327251	0.159189	-0.205574	0.837123	0.999995
chr1_16552000_16554999	63.1051	1.31829e-05	0.150108	8.78224e-05	0.99993	0.999995
chr1_16831000_16834999	155.699	-0.0838344	0.1566	-0.535342	0.592414	0.999995
chr1_16858000_16863999	174.985	-0.278636	0.143455	-1.94232	0.0520978	0.999995
chr1_17104000_17111999	172.622	-0.0246674	0.172871	-0.142693	0.886533	0.999995
chr1_17188000_17201999	343.961	-0.225065	0.152955	-1.47145	0.141171	0.999995
chr1_17232000_17233999	77.6616	-0.0851852	0.174114	-0.489251	0.624664	0.999995
chr1_17476000_17484999	423.167	-0.0269101	0.162291	-0.165814	0.868304	0.999995
chr1_17515000_17515999	54.3954	-0.0464832	0.183305	-0.253583	0.799817	0.999995
chr1_17620000_17630999	208.605	0.0256637	0.165273	0.155281	0.8766	0.999995
chr1_18073000_18088999	548.92	-0.0518299	0.167101	-0.31017	0.756431	0.999995
chr1_18129000_18144999	327.021	-0.0481498	0.164625	-0.292481	0.769919	0.999995
chr1_18381000_18395999	219.247	-0.0427684	0.14469	-0.295587	0.767546	0.999995
chr1_18555000_18564999	289.529	-0.0261749	0.159173	-0.164443	0.869383	0.999995
chr1_18577000_18584999	166.581	0.00788852	0.163392	0.0482799	0.961493	0.999995
chr1_18730000_18789999	1101.81	-0.0228006	0.156345	-0.145835	0.884052	0.999995
chr1_18822000_18849999	735.449	-0.0169966	0.160124	-0.106147	0.915466	0.999995
chr1_19071000_19088999	444.892	-0.0274794	0.161692	-0.169949	0.86505	0.999995
chr1_19148000_19159999	214.344	0.00719712	0.158841	0.0453102	0.96386	0.999995
chr1_19168000_19174999	150.241	-0.0325989	0.165191	-0.197341	0.843561	0.999995
chr1_19306000_19308999	95.624	-0.0486385	0.163429	-0.297613	0.765999	0.999995
chr1_19325000_19330999	188.095	-0.0160482	0.182415	-0.0879761	0.929896	0.999995
chr1_19600000_19607999	180.589	-0.0390576	0.171033	-0.228364	0.819363	0.999995
chr1_19616000_19623999	307.724	-0.0330836	0.17464	-0.189438	0.849749	0.999995
chr1_19857000_19878999	543.139	-0.0338447	0.158287	-0.213818	0.830689	0.999995
chr1_20016000_20017999	49.7207	0.061632	0.160624	0.383704	0.701198	0.999995
chr1_20155000_20159999	111.183	-0.0152838	0.144799	-0.105552	0.915938	0.999995
chr1_20188000_20192999	145.083	-0.0103092	0.175122	-0.0588689	0.953057	0.999995
chr1_20253000_20261999	318.61	-0.0371655	0.166057	-0.223812	0.822904	0.999995
chr1_20310000_20380999	1776.62	-0.0266315	0.162846	-0.163538	0.870095	0.999995
chr1_20482000_20492999	434.679	-0.00795684	0.158257	-0.0502781	0.959901	0.999995
chr1_20672000_20673999	77.6604	-0.0445695	0.167325	-0.266364	0.789959	0.999995
chr1_20718000_20723999	198.675	-0.0330878	0.159306	-0.2077	0.835463	0.999995
chr1_20746000_20752999	305.343	-0.0547583	0.171202	-0.319846	0.749085	0.999995
chr1_20896000_20898999	71.3671	0.019651	0.175225	0.112147	0.910707	0.999995
chr1_21158000_21160999	87.7447	0.00710485	0.176565	0.0402394	0.967902	0.999995
chr1_21705000_21707999	115.341	-0.174578	0.168626	-1.0353	0.300529	0.999995
chr1_22620000_22638999	425.581	-0.0125436	0.172321	-0.0727921	0.941972	0.999995
chr1_22762000_22770999	389.96	-0.0296879	0.174631	-0.170003	0.865008	0.999995
chr1_22804000_22811999	179.515	0.0297257	0.182058	0.163276	0.870301	0.999995
chr1_23261000_23269999	285.744	-0.0299281	0.166871	-0.179348	0.857664	0.999995
chr1_23292000_23293999	68.6469	-0.0114118	0.157656	-0.072384	0.942296	0.999995
chr1_23318000_23329999	371.752	-0.0370168	0.169641	-0.218207	0.827268	0.999995
chr1_23683000_23692999	511.344	-0.043718	0.172689	-0.25316	0.800145	0.999995
chr1_24203000_24206999	225.414	-0.0245191	0.164871	-0.148717	0.881777	0.999995
chr1_24272000_24273999	56.6104	-0.0785863	0.236904	-0.331721	0.7401	0.999995
chr1_24388000_24389999	52.7634	-0.0726374	0.165123	-0.4399	0.66001	0.999995
chr1_24455000_24465999	224.784	-0.0147982	0.164281	-0.0900787	0.928225	0.999995
chr1_24588000_24601999	338.512	-5.10903e-05	0.168894	-0.000302499	0.999759	0.999995
chr1_25207000_25211999	148.21	-0.0224698	0.21734	-0.103385	0.917657	0.999995
chr1_25218000_25219999	83.4834	0.10734	0.171388	0.6263	0.531118	0.999995
chr1_25300000_25303999	197.71	-0.0133693	0.180052	-0.0742523	0.94081	0.999995
chr1_25403000_25405999	90.8787	0.0125187	0.178894	0.0699784	0.944211	0.999995
chr1_25435000_25442999	130.867	0.0563058	0.178832	0.314853	0.752873	0.999995
chr1_25834000_25839999	242.946	0.00145003	0.171208	0.00846942	0.993242	0.999995
chr1_25960000_25966999	253.312	-0.0289591	0.182334	-0.158825	0.873807	0.999995
chr1_26268000_26271999	139.343	-0.0956521	0.164985	-0.579761	0.562076	0.999995
chr1_26595000_26596999	75.3949	0.0187808	0.185171	0.101424	0.919214	0.999995
chr1_27505000_27511999	260.93	-0.0346658	0.164879	-0.21025	0.833473	0.999995
chr1_28005000_28009999	239.628	-0.0496542	0.178006	-0.278946	0.780286	0.999995
chr1_28027000_28035999	169.232	0.0806056	0.159458	0.505498	0.613209	0.999995
chr1_28042000_28043999	75.0629	-0.0911212	0.171	-0.532871	0.594123	0.999995
chr1_29694000_29708999	463.539	-0.0231452	0.171792	-0.134728	0.892827	0.999995
chr1_29725000_29732999	274.245	-0.0264644	0.16592	-0.159501	0.873274	0.999995
chr1_29747000_29762999	308.35	-0.0242766	0.162222	-0.149651	0.88104	0.999995
chr1_29819000_29824999	167.461	-0.0296532	0.173352	-0.171058	0.864178	0.999995
chr1_29854000_29861999	296.923	-0.0402233	0.170184	-0.236352	0.81316	0.999995
chr1_30033000_30042999	418.263	0.0277044	0.160835	0.172254	0.863238	0.999995
chr1_30127000_30137999	331.037	-0.0657589	0.169099	-0.388879	0.697366	0.999995
chr1_30184000_30197999	290.599	-0.0295156	0.157357	-0.187571	0.851213	0.999995
chr1_30313000_30316999	152.014	-0.0471957	0.175405	-0.269067	0.787878	0.999995
chr1_30332000_30348999	320.048	0.0120039	0.162337	0.0739443	0.941055	0.999995
chr1_30442000_30456999	335.167	-0.0289747	0.167597	-0.172884	0.862743	0.999995
chr1_30463000_30471999	366.145	-0.0326363	0.170021	-0.191954	0.847778	0.999995
chr1_30490000_30506999	361.874	0.0125008	0.166781	0.0749534	0.940252	0.999995
chr1_30563000_30567999	179.964	-0.00491372	0.155434	-0.0316129	0.974781	0.999995
chr1_30610000_30632999	402.947	-0.000461326	0.149233	-0.00309132	0.997533	0.999995
chr1_30811000_30824999	347.197	0.00603063	0.164903	0.0365709	0.970827	0.999995
chr1_30895000_30917999	743.394	-0.0350658	0.166303	-0.210855	0.833	0.999995
chr1_30925000_30936999	244.976	-0.0472124	0.1562	-0.302257	0.762456	0.999995
chr1_30952000_30982999	730.274	0.00916491	0.156947	0.0583951	0.953434	0.999995
chr1_31017000_31041999	738.576	-0.035581	0.171326	-0.207679	0.835479	0.999995
chr1_31050000_31066999	487.884	-0.0176669	0.170772	-0.103453	0.917603	0.999995
chr1_31094000_31102999	310.845	-0.0708636	0.162746	-0.435424	0.663255	0.999995
chr1_31145000_31153999	273.703	0.0241693	0.154714	0.156219	0.87586	0.999995
chr1_31648000_31655999	100.817	-0.00982214	0.155388	-0.0632106	0.949599	0.999995
chr1_31916000_31946999	1148.36	-0.0328815	0.167836	-0.195914	0.844677	0.999995
chr1_32883000_32884999	69.403	-0.0903526	0.216433	-0.417461	0.676341	0.999995
chr1_32904000_32926999	544.684	-0.062078	0.160979	-0.385629	0.699771	0.999995
chr1_33516000_33539999	679.375	-0.0756368	0.161415	-0.468585	0.639366	0.999995
chr1_33688000_33691999	194.247	-0.037217	0.20677	-0.179992	0.857159	0.999995
chr1_33880000_33885999	277.638	-0.0271356	0.17825	-0.152233	0.879003	0.999995
chr1_33950000_33973999	639.024	-0.0340681	0.160627	-0.212095	0.832033	0.999995
chr1_34011000_34040999	576.474	-0.00310271	0.14863	-0.0208754	0.983345	0.999995
chr1_34135000_34148999	344.786	0.0172983	0.161691	0.106984	0.914802	0.999995
chr1_34212000_34227999	329.88	0.00362636	0.164223	0.022082	0.982383	0.999995
chr1_34254000_34279999	666.68	-0.0166678	0.162517	-0.10256	0.918312	0.999995
chr1_34288000_34304999	330.779	0.036396	0.157638	0.230883	0.817406	0.999995
chr1_34385000_34404999	328.857	-0.0326161	0.150861	-0.216199	0.828832	0.999995
chr1_34526000_34589999	1358.51	-0.0162675	0.159116	-0.102237	0.918569	0.999995
chr1_34633000_34644999	186.927	-0.0362608	0.147092	-0.246517	0.805282	0.999995
chr1_34703000_34727999	531.759	-0.0298449	0.161537	-0.184755	0.853421	0.999995
chr1_34759000_34791999	824.063	-0.00181981	0.163551	-0.0111269	0.991122	0.999995
chr1_34845000_34871999	487.721	-0.0401873	0.167275	-0.240247	0.810139	0.999995
chr1_34945000_34987999	1096.76	-0.0193074	0.162852	-0.118558	0.905625	0.999995
chr1_34997000_35049999	1067.52	-0.0126767	0.162256	-0.0781281	0.937726	0.999995
chr1_35133000_35145999	268.57	-0.0219926	0.159869	-0.137567	0.890583	0.999995
chr1_35356000_35359999	194.926	0.0203864	0.167123	0.121984	0.902911	0.999995
chr1_35413000_35423999	265.661	-0.0222325	0.162716	-0.136634	0.89132	0.999995
chr1_35498000_35500999	90.6082	-0.00622581	0.176818	-0.0352102	0.971912	0.999995
chr1_35520000_35528999	165.18	-0.0305079	0.155053	-0.196758	0.844017	0.999995
chr1_35590000_35597999	254.032	0.00576022	0.163928	0.0351387	0.971969	0.999995
chr1_35625000_35631999	229.847	-0.047665	0.172929	-0.275633	0.78283	0.999995
chr1_35947000_35958999	179.043	0.0898765	0.170553	0.52697	0.598215	0.999995
chr1_35980000_35984999	152.555	0.0828963	0.1634	0.507322	0.611929	0.999995
chr1_37359000_37368999	337.769	-0.0375859	0.180903	-0.207768	0.83541	0.999995
chr1_37619000_37635999	445.192	-0.038937	0.168781	-0.230695	0.817552	0.999995
chr1_37647000_37652999	174.645	-0.00013519	0.177892	-0.000759953	0.999394	0.999995
chr1_37658000_37697999	1104.28	0.00697565	0.170713	0.0408619	0.967406	0.999995
chr1_37744000_37752999	222.761	0.0201992	0.165922	0.121739	0.903105	0.999995
chr1_37789000_37790999	71.1888	-0.0628347	0.183518	-0.34239	0.732058	0.999995
chr1_37831000_37851999	452.372	-0.0363947	0.157327	-0.231331	0.817057	0.999995
chr1_38106000_38109999	145.454	0.00204125	0.168038	0.0121476	0.990308	0.999995
chr1_38201000_38213999	263.393	-0.0629898	0.161843	-0.389203	0.697126	0.999995
chr1_38227000_38240999	211.984	0.00969724	0.151487	0.0640135	0.948959	0.999995
chr1_38371000_38379999	240.151	0.132389	0.173372	0.763612	0.445099	0.999995
chr1_38610000_38624999	313.466	-0.0106769	0.146766	-0.0727479	0.942007	0.999995
chr1_38742000_38747999	212.22	-0.028364	0.167109	-0.169733	0.86522	0.999995
chr1_38774000_38791999	380.707	-0.0147252	0.162445	-0.0906471	0.927773	0.999995
chr1_38810000_38822999	271.106	-0.0574157	0.1531	-0.375021	0.707645	0.999995
chr1_38835000_38891999	1552.6	-0.0406368	0.167579	-0.242494	0.808397	0.999995
chr1_38903000_38909999	245.96	-0.00708768	0.20386	-0.0347674	0.972265	0.999995
chr1_39056000_39064999	296.999	-0.118246	0.176727	-0.669089	0.503439	0.999995
chr1_39094000_39113999	451.478	-0.0144607	0.154114	-0.0938309	0.925243	0.999995
chr1_39123000_39136999	350.029	-0.0105162	0.156231	-0.0673116	0.946334	0.999995
chr1_39155000_39192999	706.848	-0.0184019	0.156666	-0.11746	0.906496	0.999995
chr1_39227000_39236999	180.181	-0.0350384	0.154132	-0.227327	0.82017	0.999995
chr1_39254000_39271999	423.151	-0.0339391	0.158644	-0.213933	0.8306	0.999995
chr1_39370000_39373999	123.171	-0.0820919	0.157409	-0.52152	0.602005	0.999995
chr1_39443000_39445999	104.832	-0.00994286	0.172741	-0.0575592	0.9541	0.999995
chr1_40372000_40376999	150.089	-0.0428074	0.187066	-0.228836	0.818996	0.999995
chr1_40567000_40580999	477.319	-0.0637651	0.175019	-0.364332	0.71561	0.999995
chr1_40823000_40836999	302.55	0.0362792	0.164251	0.220876	0.825189	0.999995
chr1_40907000_41016999	4811.21	-0.025125	0.169025	-0.148647	0.881832	0.999995
chr1_41358000_41362999	211.989	-0.0353246	0.165586	-0.21333	0.831069	0.999995
chr1_41631000_41647999	447.001	0.0486584	0.166281	0.292627	0.769807	0.999995
chr1_41669000_41686999	414.385	-0.0194725	0.165434	-0.117705	0.906301	0.999995
chr1_41798000_41806999	292.906	-0.0311063	0.179046	-0.173733	0.862075	0.999995
chr1_41908000_41911999	138.36	-0.0977237	0.168535	-0.579842	0.562021	0.999995
chr1_42015000_42020999	126.912	0.066395	0.162325	0.409026	0.682521	0.999995
chr1_42399000_42417999	348.729	-0.0197033	0.15824	-0.124516	0.900907	0.999995
chr1_42453000_42460999	290.119	0.00180522	0.169674	0.0106393	0.991511	0.999995
chr1_42485000_42494999	210.026	0.0352624	0.168203	0.209641	0.833948	0.999995
chr1_42518000_42568999	1535.69	-0.0492831	0.169037	-0.291552	0.770629	0.999995
chr1_42625000_42627999	126.454	-0.0493164	0.186171	-0.264899	0.791088	0.999995
chr1_42678000_42682999	130.124	0.109127	0.208425	0.523581	0.60057	0.999995
chr1_42697000_42720999	539.322	0.0565002	0.16943	0.333473	0.738777	0.999995
chr1_42766000_42770999	134.05	0.00157415	0.16557	0.00950746	0.992414	0.999995
chr1_42953000_43002999	1531.83	-0.0683797	0.171441	-0.398853	0.690002	0.999995
chr1_43052000_43055999	166.689	-0.0570044	0.170813	-0.333725	0.738587	0.999995
chr1_43178000_43181999	159.057	-0.0226918	0.205727	-0.1103	0.912171	0.999995
chr1_43317000_43331999	309.047	-0.0290538	0.161274	-0.180152	0.857033	0.999995
chr1_43338000_43346999	178.62	0.0350263	0.16154	0.216828	0.828343	0.999995
chr1_43360000_43366999	250.037	-0.0337794	0.175698	-0.192259	0.84754	0.999995
chr1_43561000_43596999	754.562	0.00831702	0.155379	0.0535274	0.957312	0.999995
chr1_43605000_43612999	173.869	-0.0242286	0.160655	-0.150811	0.880125	0.999995
chr1_43654000_43661999	294.066	-0.0788429	0.200966	-0.392321	0.694821	0.999995
chr1_43723000_43729999	132.067	-0.0147396	0.141804	-0.103943	0.917215	0.999995
chr1_43790000_43794999	180.938	-0.0217207	0.178543	-0.121655	0.903172	0.999995
chr1_43951000_43958999	367.563	-0.0246245	0.170622	-0.144322	0.885246	0.999995
chr1_44243000_44246999	137.417	-0.0352677	0.17544	-0.201024	0.84068	0.999995
chr1_44282000_44284999	104.057	-0.00863144	0.186856	-0.046193	0.963156	0.999995
chr1_44607000_44613999	281.486	-0.0502897	0.17845	-0.281814	0.778086	0.999995
chr1_44626000_44645999	435.65	-0.00371237	0.165099	-0.0224858	0.98206	0.999995
chr1_44917000_44921999	154.402	0.00378381	0.209121	0.0180939	0.985564	0.999995
chr1_45349000_45357999	276.957	0.0628829	0.161403	0.389602	0.696831	0.999995
chr1_45532000_45547999	339.356	-0.00416688	0.165782	-0.0251346	0.979948	0.999995
chr1_45618000_45633999	393.155	-0.0596329	0.166576	-0.357992	0.72035	0.999995
chr1_45644000_45651999	245.112	-0.00251169	0.159192	-0.0157778	0.987412	0.999995
chr1_45700000_45713999	298.034	0.0176274	0.159158	0.110754	0.911812	0.999995
chr1_45721000_45732999	360.647	0.0416592	0.1672	0.249158	0.803239	0.999995
chr1_45741000_45755999	304.787	0.0194536	0.157729	0.123335	0.901842	0.999995
chr1_46314000_46324999	196.105	0.0118723	0.171281	0.0693148	0.944739	0.999995
chr1_46407000_46408999	90.4309	0.0149894	0.178381	0.0840302	0.933032	0.999995
chr1_46428000_46428999	44.9403	0.159465	0.228818	0.696907	0.485861	0.999995
chr1_46480000_46483999	98.5308	0.0446314	0.16362	0.272774	0.785027	0.999995
chr1_46701000_46707999	121.439	-0.0272103	0.14935	-0.182191	0.855432	0.999995
chr1_46849000_46860999	248.811	-0.00893502	0.158454	-0.0563886	0.955032	0.999995
chr1_46969000_46971999	82.1743	-0.021695	0.172205	-0.125984	0.899745	0.999995
chr1_47192000_47204999	309.853	-0.00671979	0.173252	-0.0387863	0.969061	0.999995
chr1_47227000_47266999	1099.69	-0.0332307	0.159493	-0.208352	0.834954	0.999995
chr1_47286000_47391999	2552.31	-0.00396247	0.161323	-0.0245624	0.980404	0.999995
chr1_47421000_47490999	1317.87	-0.0396886	0.156334	-0.253871	0.799595	0.999995
chr1_47508000_47530999	589.039	-0.0238272	0.164827	-0.144558	0.88506	0.999995
chr1_47535000_47601999	1554.75	-0.0421874	0.168379	-0.25055	0.802162	0.999995
chr1_47617000_47639999	570.991	-9.48744e-05	0.157697	-0.000601624	0.99952	0.999995
chr1_47904000_47922999	234.536	-0.0372996	0.148469	-0.251228	0.801638	0.999995
chr1_47970000_47982999	246.044	-0.0100852	0.152311	-0.0662149	0.947207	0.999995
chr1_47987000_47997999	311.813	-0.0436316	0.165905	-0.262991	0.792558	0.999995
chr1_48007000_48008999	71.7981	-0.0200389	0.153019	-0.130957	0.895809	0.999995
chr1_48061000_48079999	564.756	-0.0296929	0.165155	-0.179788	0.857319	0.999995
chr1_48133000_48139999	193.414	-0.0074018	0.17732	-0.0417426	0.966704	0.999995
chr1_48203000_48208999	184.865	-0.0202328	0.159043	-0.127216	0.898769	0.999995
chr1_48421000_48427999	192.745	-0.035351	0.156768	-0.225499	0.821591	0.999995
chr1_48582000_48622999	1054.56	-0.026451	0.158943	-0.166418	0.867828	0.999995
chr1_48632000_48640999	257.422	-0.0192955	0.167356	-0.115296	0.908211	0.999995
chr1_48650000_48657999	223.404	-0.0273738	0.1435	-0.190758	0.848715	0.999995
chr1_48729000_48758999	666.419	-0.0105976	0.157179	-0.0674239	0.946244	0.999995
chr1_48764000_48818999	1532.6	0.00578725	0.169132	0.0342174	0.972704	0.999995
chr1_48826000_48852999	712.155	-6.65088e-05	0.162988	-0.000408059	0.999674	0.999995
chr1_48874000_48914999	747.779	-0.0398969	0.158003	-0.252507	0.800649	0.999995
chr1_48921000_48945999	417.112	-0.0263487	0.162396	-0.16225	0.871109	0.999995
chr1_48977000_48985999	186.554	-0.00846697	0.152012	-0.0556995	0.955581	0.999995
chr1_49323000_49332999	236.275	-0.0410947	0.172903	-0.237675	0.812133	0.999995
chr1_49400000_49426999	448.085	-0.0351816	0.159113	-0.221111	0.825006	0.999995
chr1_49437000_50425999	24405.1	-0.004104	0.160205	-0.0256171	0.979563	0.999995
chr1_50432000_50520999	2013.9	-0.0243024	0.162158	-0.149869	0.880868	0.999995
chr1_50679000_50708999	673.263	-0.0203056	0.154969	-0.13103	0.895752	0.999995
chr1_50839000_50897999	1157.9	-0.0228019	0.152175	-0.14984	0.880891	0.999995
chr1_50956000_50978999	452.274	0.0526102	0.169896	0.30966	0.756819	0.999995
chr1_51221000_51228999	257.605	0.00496726	0.166008	0.0299218	0.976129	0.999995
chr1_51272000_51284999	324.831	0.0492696	0.166423	0.29605	0.767192	0.999995
chr1_51325000_51333999	308.497	-0.0050847	0.173659	-0.0292798	0.976641	0.999995
chr1_51350000_51358999	192.929	0.0418538	0.165187	0.253371	0.799981	0.999995
chr1_51384000_51390999	170.408	0.0221188	0.178956	0.123599	0.901633	0.999995
chr1_51472000_51496999	480.197	-0.066375	0.167339	-0.396651	0.691625	0.999995
chr1_51503000_51508999	174.732	0.0231128	0.164174	0.140782	0.888042	0.999995
chr1_51516000_51528999	276.093	-0.0862234	0.15995	-0.539064	0.589843	0.999995
chr1_51547000_51563999	379.009	-0.0893944	0.173078	-0.516499	0.605506	0.999995
chr1_51596000_51603999	365.504	-0.0490885	0.165878	-0.295932	0.767282	0.999995
chr1_51617000_51625999	274.217	-0.0423353	0.157913	-0.268094	0.788627	0.999995
chr1_51849000_51856999	270.633	0.0945851	0.170903	0.553444	0.579959	0.999995
chr1_52406000_52408999	116.722	0.010493	0.167406	0.0626798	0.950021	0.999995
chr1_52634000_52647999	347.384	-0.0464708	0.157774	-0.294539	0.768346	0.999995
chr1_52663000_52693999	873.733	0.0239325	0.157907	0.151561	0.879533	0.999995
chr1_53001000_53012999	277.236	0.020109	0.180836	0.1112	0.911458	0.999995
chr1_53670000_53673999	135.378	0.0848516	0.165735	0.511971	0.608672	0.999995
chr1_53821000_53825999	213.912	-0.0805787	0.181033	-0.445105	0.656244	0.999995
chr1_54073000_54078999	211.92	-0.0214402	0.165323	-0.129687	0.896814	0.999995
chr1_54207000_54209999	96.0284	-0.0695449	0.174726	-0.398023	0.690613	0.999995
chr1_54307000_54314999	149.242	-0.0980816	0.176149	-0.556811	0.577657	0.999995
chr1_54397000_54400999	116.806	0.0572496	0.183325	0.312284	0.754824	0.999995
chr1_55101000_55111999	246.929	-0.0789061	0.17251	-0.4574	0.647384	0.999995
chr1_55287000_55298999	436.663	-0.0215888	0.163462	-0.132073	0.894927	0.999995
chr1_55420000_55426999	218.197	-0.0347518	0.17612	-0.197319	0.843578	0.999995
chr1_55692000_55694999	112.5	-0.0301306	0.166798	-0.180641	0.856649	0.999995
chr1_55760000_55762999	101.754	0.0582527	0.159509	0.365199	0.714963	0.999995
chr1_55854000_55906999	1078.4	0.0106644	0.156458	0.0681618	0.945657	0.999995
chr1_55915000_55929999	366.523	-0.0275557	0.167797	-0.164221	0.869558	0.999995
chr1_55953000_55966999	285.712	-0.00273578	0.165761	-0.0165044	0.986832	0.999995
chr1_56010000_56035999	494.601	-0.00111747	0.154679	-0.00722445	0.994236	0.999995
chr1_56059000_56105999	941.971	-0.0337705	0.156389	-0.21594	0.829034	0.999995
chr1_56169000_56300999	2730.12	-0.0239548	0.157976	-0.151635	0.879474	0.999995
chr1_56321000_56370999	969.843	-0.0389678	0.164764	-0.236507	0.81304	0.999995
chr1_56378000_56425999	868.643	-0.0390266	0.151512	-0.257581	0.79673	0.999995
chr1_56427000_56448999	450.121	-0.0184385	0.163863	-0.112524	0.910408	0.999995
chr1_56455000_56616999	3388.14	-0.00843378	0.157599	-0.0535141	0.957322	0.999995
chr1_56687000_56718999	670.448	-0.0508049	0.169295	-0.300097	0.764103	0.999995
chr1_56725000_56751999	533.836	-0.0173903	0.16072	-0.108203	0.913835	0.999995
chr1_56799000_56839999	836.054	-0.0458276	0.165139	-0.277509	0.78139	0.999995
chr1_57050000_57153999	2208.21	-0.0517323	0.16256	-0.318235	0.750307	0.999995
chr1_57165000_57168999	109.678	-0.0593465	0.155048	-0.382762	0.701896	0.999995
chr1_57186000_57220999	731.186	-0.0554184	0.163479	-0.338993	0.734615	0.999995
chr1_57487000_57509999	406.451	1.40803e-05	0.14675	9.59479e-05	0.999923	0.999995
chr1_57614000_57659999	849.833	-0.0292555	0.157013	-0.186326	0.852189	0.999995
chr1_57707000_57715999	216.345	-0.0627705	0.15616	-0.401962	0.687712	0.999995
chr1_57782000_57799999	356.865	-0.044537	0.156056	-0.285392	0.775344	0.999995
chr1_57820000_57846999	559.01	0.0110829	0.152615	0.0726197	0.942109	0.999995
chr1_57856000_58066999	4265.88	-0.0145358	0.153497	-0.094698	0.924555	0.999995
chr1_58112000_58186999	1710.62	-0.0113838	0.154606	-0.0736312	0.941304	0.999995
chr1_58188000_58233999	754.53	-0.0430507	0.149081	-0.288773	0.772755	0.999995
chr1_58242000_58285999	831.898	-0.00990145	0.160461	-0.0617065	0.950797	0.999995
chr1_58291000_58326999	722.285	-0.0314096	0.153452	-0.204687	0.837817	0.999995
chr1_58370000_58421999	954.337	-0.0308692	0.150535	-0.205064	0.837522	0.999995
chr1_58438000_58445999	209.254	-0.0283885	0.158007	-0.179666	0.857415	0.999995
chr1_58580000_58617999	905.405	-0.0240708	0.155482	-0.154814	0.876968	0.999995
chr1_58632000_58682999	957.697	-0.0633261	0.150014	-0.422134	0.672927	0.999995
chr1_58720000_58757999	763.037	-0.03312	0.154857	-0.213875	0.830645	0.999995
chr1_58833000_58847999	486.049	-0.0426527	0.169401	-0.251786	0.801207	0.999995
chr1_58955000_58961999	183.942	0.0435038	0.18228	0.238664	0.811366	0.999995
chr1_59024000_59029999	176.12	-0.0705512	0.185856	-0.379602	0.704241	0.999995
chr1_59048000_59049999	59.7263	0.0472681	0.186565	0.253359	0.799991	0.999995
chr1_59060000_59078999	480.242	-0.0104915	0.168928	-0.0621064	0.950478	0.999995
chr1_59095000_59109999	301.729	-0.00369495	0.166222	-0.022229	0.982265	0.999995
chr1_59291000_59294999	187.036	-0.0472522	0.203889	-0.231754	0.816729	0.999995
chr1_59379000_59381999	128.375	-0.0478766	0.176601	-0.271101	0.786313	0.999995
chr1_59424000_59429999	156.395	0.0433707	0.157607	0.275183	0.783176	0.999995
chr1_59623000_59634999	339.517	-0.0458772	0.158012	-0.290339	0.771557	0.999995
chr1_59670000_59683999	262.981	-0.0613035	0.155656	-0.393839	0.6937	0.999995
chr1_59707000_59722999	394.917	-0.00844594	0.166404	-0.0507556	0.95952	0.999995
chr1_59768000_59772999	213.25	-0.0704581	0.175947	-0.400451	0.688824	0.999995
chr1_59835000_59846999	234.147	0.0292806	0.162566	0.180115	0.857063	0.999995
chr1_59920000_59943999	448.14	-0.0154085	0.153846	-0.100156	0.920221	0.999995
chr1_59998000_60004999	204.183	0.0128554	0.166524	0.0771989	0.938465	0.999995
chr1_60021000_60025999	183.294	-0.00108917	0.161641	-0.0067382	0.994624	0.999995
chr1_60049000_60058999	278.327	0.00212433	0.17534	0.0121155	0.990334	0.999995
chr1_60074000_60080999	166.154	0.0489271	0.147297	0.332167	0.739763	0.999995
chr1_60113000_60119999	247.998	0.0139977	0.160455	0.0872378	0.930482	0.999995
chr1_60201000_60203999	85.3189	0.0549282	0.16541	0.332073	0.739834	0.999995
chr1_60251000_60268999	520.855	-0.0571031	0.170937	-0.334059	0.738335	0.999995
chr1_60340000_60357999	407.65	-0.0200473	0.148823	-0.134706	0.892844	0.999995
chr1_60387000_60404999	446.889	-0.0848432	0.173686	-0.488487	0.625205	0.999995
chr1_60463000_60489999	501.067	-0.0254218	0.163203	-0.155768	0.876216	0.999995
chr1_60505000_60525999	430.592	-0.0352626	0.169365	-0.208205	0.835069	0.999995
chr1_60533000_60550999	348.049	-0.0505775	0.152765	-0.33108	0.740584	0.999995
chr1_60620000_60744999	2683.45	-0.0250917	0.162268	-0.154632	0.877112	0.999995
chr1_60751000_61037999	6354.6	-0.0160043	0.163424	-0.0979309	0.921987	0.999995
chr1_61043000_61125999	1774.97	-0.00293642	0.164426	-0.0178586	0.985752	0.999995
chr1_61132000_61204999	1489.37	-0.0212353	0.158693	-0.133813	0.89355	0.999995
chr1_61227000_61249999	572.244	-0.0119569	0.155991	-0.0766516	0.938901	0.999995
chr1_61256000_61281999	563.909	-0.042773	0.161807	-0.264345	0.791514	0.999995
chr1_61427000_61433999	270.371	-0.0398552	0.161597	-0.246634	0.805191	0.999995
chr1_62008000_62046999	877.357	0.00463847	0.161525	0.0287166	0.977091	0.999995
chr1_62669000_62682999	267.552	-0.00222697	0.146741	-0.0151762	0.987892	0.999995
chr1_62983000_62993999	202.308	0.00119034	0.1778	0.00669484	0.994658	0.999995
chr1_63031000_63038999	241.258	-0.024145	0.171762	-0.140573	0.888208	0.999995
chr1_63160000_63172999	257.669	-0.0479401	0.159489	-0.300585	0.763731	0.999995
chr1_63235000_63239999	171.253	-0.0954363	0.17758	-0.537429	0.590972	0.999995
chr1_63502000_63510999	187.266	-0.0368007	0.167542	-0.219651	0.826143	0.999995
chr1_63521000_63548999	522.874	-0.0298631	0.152598	-0.195698	0.844847	0.999995
chr1_63663000_63687999	481.991	-0.054327	0.168871	-0.321708	0.747674	0.999995
chr1_63696000_63716999	449.595	0.00998106	0.166191	0.0600578	0.95211	0.999995
chr1_63749000_63758999	313.263	-0.082109	0.165609	-0.495802	0.620034	0.999995
chr1_63768000_63802999	882.906	-0.0538767	0.152752	-0.352706	0.724309	0.999995
chr1_63927000_63928999	85.1834	0.0224991	0.181882	0.123702	0.901551	0.999995
chr1_63968000_63971999	117.046	0.0310686	0.173613	0.178953	0.857975	0.999995
chr1_64200000_64205999	151.291	-0.0691141	0.169764	-0.407119	0.683921	0.999995
chr1_64320000_64323999	122.819	0.0261624	0.178531	0.146543	0.883493	0.999995
chr1_64390000_64393999	120.395	0.0224663	0.170561	0.13172	0.895206	0.999995
chr1_64410000_64426999	335.467	-0.0198929	0.169645	-0.117262	0.906653	0.999995
chr1_64522000_64527999	155.637	-0.0724655	0.171313	-0.422999	0.672296	0.999995
chr1_64716000_64724999	218.128	-0.0101194	0.168599	-0.0600208	0.952139	0.999995
chr1_64739000_64745999	206.731	-0.00262731	0.171616	-0.0153092	0.987785	0.999995
chr1_64851000_64855999	110.389	-0.0707895	0.169786	-0.416933	0.676727	0.999995
chr1_65070000_65077999	168.358	-0.0338249	0.169988	-0.198984	0.842275	0.999995
chr1_65179000_65185999	147.66	-0.0433694	0.172997	-0.250694	0.802051	0.999995
chr1_65255000_65267999	296.703	-0.0360835	0.179422	-0.20111	0.840612	0.999995
chr1_65560000_65589999	638.212	-0.0130991	0.170401	-0.0768723	0.938725	0.999995
chr1_65701000_65703999	100.369	0.0469411	0.175566	0.267371	0.789184	0.999995
chr1_65763000_65802999	675.636	-0.0256427	0.155415	-0.164995	0.868948	0.999995
chr1_65916000_65933999	501.852	0.0127497	0.160858	0.0792608	0.936825	0.999995
chr1_65985000_66035999	1455.8	-0.0262633	0.16634	-0.157889	0.874544	0.999995
chr1_66107000_66142999	915.879	-0.0250071	0.171805	-0.145555	0.884273	0.999995
chr1_66197000_66220999	542.469	-0.00123339	0.152467	-0.00808951	0.993546	0.999995
chr1_66227000_66263999	840.5	-0.0471726	0.170055	-0.277396	0.781476	0.999995
chr1_66301000_66332999	760.423	-0.0189339	0.161684	-0.117104	0.906777	0.999995
chr1_66339000_66375999	816.033	-0.0455126	0.167705	-0.271385	0.786095	0.999995
chr1_66391000_66400999	191.546	-0.0244482	0.149142	-0.163926	0.869789	0.999995
chr1_66432000_66448999	438.421	-0.0686609	0.168209	-0.408188	0.683136	0.999995
chr1_66480000_66506999	624.55	-0.0740616	0.163374	-0.453325	0.650315	0.999995
chr1_66564000_66576999	367.417	-0.0587191	0.171252	-0.342881	0.731688	0.999995
chr1_66650000_66675999	596.435	-0.0133626	0.161807	-0.0825837	0.934183	0.999995
chr1_66848000_66856999	217.18	0.0390276	0.168101	0.232167	0.816408	0.999995
chr1_66874000_66898999	663.83	-0.0212365	0.16962	-0.1252	0.900365	0.999995
chr1_66924000_66932999	276.136	-0.0309448	0.172059	-0.179851	0.85727	0.999995
chr1_66938000_66955999	355.502	-0.0339162	0.158352	-0.214182	0.830405	0.999995
chr1_67245000_67251999	204.784	-0.0212851	0.159165	-0.13373	0.893616	0.999995
chr1_67269000_67272999	98.5178	-0.0391885	0.165407	-0.236921	0.812718	0.999995
chr1_67288000_67291999	112.934	0.0400106	0.170473	0.234704	0.814439	0.999995
chr1_67342000_67349999	208.322	-0.0436776	0.171282	-0.255004	0.79872	0.999995
chr1_67531000_67556999	740.168	-0.0243223	0.164554	-0.147807	0.882495	0.999995
chr1_67578000_67580999	87.3583	-0.098456	0.16523	-0.595871	0.551261	0.999995
chr1_67642000_67648999	165.607	0.00795903	0.155463	0.0511958	0.959169	0.999995
chr1_67709000_67718999	297.362	0.00327734	0.164627	0.0199076	0.984117	0.999995
chr1_67847000_67851999	154.309	-0.017249	0.153261	-0.112547	0.91039	0.999995
chr1_67975000_67984999	247.824	0.0196349	0.152684	0.128598	0.897676	0.999995
chr1_68013000_68016999	106.357	0.055192	0.169374	0.325859	0.744531	0.999995
chr1_68249000_68249999	40.5692	-0.0808875	0.185143	-0.436892	0.66219	0.999995
chr1_68329000_68350999	435.196	-0.0652445	0.159624	-0.408738	0.682732	0.999995
chr1_68357000_68391999	772.313	-0.0488883	0.1575	-0.310402	0.756255	0.999995
chr1_68403000_68562999	3431.61	-0.0270612	0.159143	-0.170043	0.864976	0.999995
chr1_68613000_68657999	733.958	-0.0597491	0.155687	-0.383777	0.701144	0.999995
chr1_68698000_68740999	790.657	-0.0161103	0.165647	-0.0972571	0.922522	0.999995
chr1_68840000_68861999	379.18	-0.0861048	0.155549	-0.553554	0.579884	0.999995
chr1_68882000_68903999	418.457	-0.0521574	0.177596	-0.293686	0.768998	0.999995
chr1_68910000_68929999	340.048	-0.0524347	0.168102	-0.311921	0.7551	0.999995
chr1_68966000_70203999	30803.6	-0.0198706	0.165852	-0.119809	0.904634	0.999995
chr1_70212000_70471999	6141.67	-0.0175205	0.166414	-0.105283	0.916152	0.999995
chr1_70549000_70568999	395.393	-0.0200309	0.163216	-0.122726	0.902324	0.999995
chr1_71040000_71111999	1505.72	-0.032782	0.156925	-0.208903	0.834524	0.999995
chr1_71156000_71352999	4463.96	-0.026763	0.162658	-0.164535	0.86931	0.999995
chr1_71366000_71416999	1119.96	-0.0198826	0.1633	-0.121755	0.903093	0.999995
chr1_71569000_72551999	23325.6	-0.0285681	0.17258	-0.165536	0.868522	0.999995
chr1_72555000_72750999	3975.47	-0.0403136	0.20977	-0.19218	0.847601	0.999995
chr1_72812000_74459999	39411.6	-0.0154822	0.1706	-0.0907514	0.92769	0.999995
chr1_74475000_74648999	3898.11	-0.0155852	0.16305	-0.0955857	0.92385	0.999995
chr1_74683000_74723999	1013.34	-0.0227691	0.166973	-0.136364	0.891533	0.999995
chr1_74750000_74753999	130.874	0.000861042	0.155306	0.00554418	0.995576	0.999995
chr1_74802000_74830999	576.876	-0.0338019	0.164285	-0.205752	0.836985	0.999995
chr1_74890000_74926999	785.073	-0.022478	0.162111	-0.138658	0.889721	0.999995
chr1_74992000_75012999	372.152	-0.0144993	0.158832	-0.0912872	0.927264	0.999995
chr1_75122000_75138999	410.265	-0.0422768	0.160234	-0.263844	0.7919	0.999995
chr1_75191000_75192999	69.5287	0.14271	0.159259	0.896092	0.370204	0.999995
chr1_75262000_75294999	609.035	0.00607939	0.160917	0.0377797	0.969863	0.999995
chr1_75299000_75667999	9121.64	-0.00979005	0.163593	-0.059844	0.95228	0.999995
chr1_75709000_75729999	398.65	-0.0434989	0.167176	-0.260197	0.794711	0.999995
chr1_75737000_75767999	604.747	-0.0337844	0.169615	-0.199183	0.842119	0.999995
chr1_75782000_76002999	5005.34	-0.02098	0.162955	-0.128748	0.897557	0.999995
chr1_76050000_76092999	903.373	-0.0610785	0.157093	-0.388804	0.697421	0.999995
chr1_76099000_76135999	953.934	-0.0626022	0.167444	-0.37387	0.708501	0.999995
chr1_76138000_76179999	935.556	-0.0203807	0.160178	-0.127238	0.898752	0.999995
chr1_76238000_76253999	293.156	-0.140082	0.157549	-0.889132	0.373932	0.999995
chr1_76286000_76308999	752.703	-0.0547411	0.160684	-0.340676	0.733348	0.999995
chr1_76324000_76336999	258.69	-0.0176689	0.155973	-0.113282	0.909807	0.999995
chr1_76367000_76376999	258.287	-0.0498061	0.175345	-0.284046	0.776375	0.999995
chr1_76405000_76415999	317.828	-0.073822	0.177714	-0.415399	0.67785	0.999995
chr1_76631000_76638999	195.599	0.0329911	0.161684	0.204047	0.838317	0.999995
chr1_76708000_76711999	131.73	-0.0166456	0.179193	-0.0928918	0.92599	0.999995
chr1_76841000_76868999	531.242	-0.0109971	0.165125	-0.0665983	0.946901	0.999995
chr1_76903000_76929999	650.984	0.023035	0.154458	0.149134	0.881448	0.999995
chr1_76938000_76954999	327.986	-0.0204769	0.154006	-0.132962	0.894224	0.999995
chr1_77086000_77147999	1210.55	-0.0196351	0.156553	-0.125422	0.90019	0.999995
chr1_77155000_77169999	295.308	-0.0234181	0.15823	-0.148	0.882343	0.999995
chr1_77194000_77221999	650.856	-0.0413173	0.160711	-0.257092	0.797108	0.999995
chr1_77299000_77317999	365.648	-0.0267077	0.155651	-0.171587	0.863762	0.999995
chr1_77373000_77388999	350.378	-0.0533433	0.157341	-0.33903	0.734587	0.999995
chr1_77394000_77403999	222.929	-0.0352835	0.160222	-0.220217	0.825702	0.999995
chr1_77427000_77476999	1202.58	-0.0203694	0.160538	-0.126882	0.899034	0.999995
chr1_77574000_77577999	120.971	-0.0705107	0.171172	-0.411928	0.680392	0.999995
chr1_77623000_77626999	119.723	0.102762	0.162835	0.631082	0.527987	0.999995
chr1_77637000_77645999	300.704	-0.00533007	0.162059	-0.0328897	0.973763	0.999995
chr1_77669000_77671999	103.199	-0.0356566	0.188244	-0.189417	0.849766	0.999995
chr1_77697000_77725999	1004.8	-0.05353	0.174579	-0.306623	0.75913	0.999995
chr1_77867000_77912999	1014.12	-0.0103845	0.167293	-0.0620738	0.950504	0.999995
chr1_77978000_77997999	295.418	-0.00810197	0.164577	-0.0492291	0.960737	0.999995
chr1_78074000_78077999	172.079	0.0515839	0.181791	0.283754	0.776599	0.999995
chr1_78113000_78117999	188.053	-0.00975333	0.177709	-0.0548837	0.956231	0.999995
chr1_78319000_78322999	126.499	0.00313401	0.215024	0.0145752	0.988371	0.999995
chr1_78361000_78365999	148.103	0.0112605	0.168618	0.0667814	0.946756	0.999995
chr1_78550000_78554999	234.664	-0.024001	0.170036	-0.141153	0.887749	0.999995
chr1_78646000_78879999	5060.67	-0.0189078	0.155409	-0.121665	0.903164	0.999995
chr1_78897000_78937999	976.158	-0.0273395	0.160979	-0.169832	0.865142	0.999995
chr1_78939000_78964999	565.611	-0.0549162	0.163475	-0.335931	0.736923	0.999995
chr1_78973000_78993999	479.48	-0.0175385	0.159249	-0.110132	0.912304	0.999995
chr1_79002000_79031999	836.931	-0.00342969	0.160731	-0.0213381	0.982976	0.999995
chr1_79157000_79175999	435.65	-0.0134842	0.161661	-0.08341	0.933526	0.999995
chr1_79196000_79207999	263.477	0.0101838	0.146567	0.0694823	0.944606	0.999995
chr1_79214000_79258999	935.033	-0.0229289	0.172655	-0.132802	0.89435	0.999995
chr1_79311000_79369999	1238.75	-0.0406543	0.159707	-0.254556	0.799066	0.999995
chr1_79374000_83937999	110436	-0.0226064	0.169216	-0.133595	0.893723	0.999995
chr1_83944000_84180999	4725.29	-0.0173646	0.159315	-0.108995	0.913206	0.999995
chr1_84278000_84298999	378.224	0.00348495	0.151109	0.0230625	0.9816	0.999995
chr1_84340000_84354999	272.248	-0.0419278	0.167563	-0.250222	0.802416	0.999995
chr1_84380000_84382999	89.1205	-0.013138	0.171409	-0.0766469	0.938904	0.999995
chr1_84408000_84410999	126.806	-0.0463325	0.181002	-0.255977	0.797968	0.999995
chr1_84447000_84458999	250.154	-0.0330722	0.152685	-0.216604	0.828517	0.999995
chr1_84518000_84536999	508.103	-0.0570661	0.165249	-0.345333	0.729844	0.999995
chr1_84652000_84665999	370.585	0.0540975	0.162142	0.333642	0.73865	0.999995
chr1_84684000_84717999	846.838	0.0165084	0.170432	0.0968623	0.922836	0.999995
chr1_84750000_84762999	419.627	-0.0631534	0.168059	-0.375781	0.707079	0.999995
chr1_84798000_84808999	279.261	0.0288567	0.158773	0.181749	0.85578	0.999995
chr1_84935000_84944999	240.541	-0.0587419	0.148493	-0.395587	0.692409	0.999995
chr1_85067000_85080999	447.041	0.00825348	0.148939	0.0554151	0.955808	0.999995
chr1_85414000_85421999	141.37	0.0110322	0.165436	0.0666855	0.946832	0.999995
chr1_85469000_85481999	347.625	0.00064598	0.161981	0.003988	0.996818	0.999995
chr1_85646000_85653999	139.699	-0.0649001	0.167025	-0.388564	0.697599	0.999995
chr1_85796000_85800999	153.132	-0.0653584	0.17929	-0.364541	0.715454	0.999995
chr1_85846000_85854999	222.209	0.00224553	0.155527	0.0144382	0.98848	0.999995
chr1_85878000_85896999	391.94	-0.0548514	0.165389	-0.33165	0.740154	0.999995
chr1_85966000_85987999	551.881	-0.0626464	0.162848	-0.384691	0.700466	0.999995
chr1_86015000_86040999	481.144	-0.0362821	0.16524	-0.219572	0.826204	0.999995
chr1_86053000_86070999	389.452	-0.0593491	0.163848	-0.36222	0.717187	0.999995
chr1_86081000_86117999	1099.13	0.0207452	0.162872	0.127371	0.898647	0.999995
chr1_86177000_86194999	500.096	-0.0113195	0.16596	-0.0682059	0.945622	0.999995
chr1_86208000_86223999	422.878	0.00201017	0.159701	0.012587	0.989957	0.999995
chr1_86290000_86304999	433.2	-0.00855143	0.162663	-0.0525716	0.958073	0.999995
chr1_86319000_86347999	587.436	-0.0386694	0.17521	-0.220703	0.825324	0.999995
chr1_86377000_86403999	665.944	-0.0100064	0.167005	-0.0599165	0.952222	0.999995
chr1_86463000_86474999	267.291	-0.0143887	0.162875	-0.0883418	0.929605	0.999995
chr1_86584000_86607999	475.846	-0.0361919	0.175361	-0.206385	0.83649	0.999995
chr1_86614000_86657999	945.543	-0.0224604	0.162978	-0.137813	0.890388	0.999995
chr1_86694000_86720999	590.88	-0.0272536	0.165363	-0.164811	0.869093	0.999995
chr1_86738000_86742999	94.6897	0.0116791	0.173059	0.0674861	0.946195	0.999995
chr1_86750000_86775999	556.343	-0.0215644	0.174681	-0.123451	0.90175	0.999995
chr1_86794000_86817999	488.451	-0.0238387	0.166798	-0.142919	0.886354	0.999995
chr1_87008000_87028999	506.828	-0.0377696	0.160852	-0.23481	0.814357	0.999995
chr1_87055000_87103999	1406.87	-0.0155749	0.158165	-0.0984721	0.921557	0.999995
chr1_87117000_87150999	822.01	-0.0244495	0.162851	-0.150134	0.880659	0.999995
chr1_87281000_87286999	151.759	0.0405026	0.158504	0.25553	0.798314	0.999995
chr1_87386000_87392999	232.779	0.0491845	0.161272	0.304978	0.760383	0.999995
chr1_87476000_87480999	175.575	-0.0158179	0.170063	-0.093012	0.925894	0.999995
chr1_87513000_87514999	86.793	-0.0475839	0.210151	-0.226427	0.820869	0.999995
chr1_87712000_87727999	325.071	-0.0165096	0.156033	-0.105808	0.915734	0.999995
chr1_87840000_87845999	210.888	0.0102793	0.174854	0.058788	0.953121	0.999995
chr1_87994000_88023999	719.91	-0.0391757	0.162916	-0.240466	0.809969	0.999995
chr1_88068000_88088999	378.8	-0.042472	0.160514	-0.2646	0.791317	0.999995
chr1_88125000_88136999	271.539	-0.0609742	0.160368	-0.380214	0.703786	0.999995
chr1_88157000_88169999	342.185	-0.0314655	0.163024	-0.193012	0.846949	0.999995
chr1_88233000_88249999	303.486	-0.0630643	0.177561	-0.35517	0.722462	0.999995
chr1_88370000_88402999	675.712	-0.0387739	0.168564	-0.230026	0.818072	0.999995
chr1_88482000_88512999	678.066	-0.0160383	0.160609	-0.0998591	0.920456	0.999995
chr1_88537000_88562999	517.691	-0.0502445	0.16564	-0.303335	0.761634	0.999995
chr1_88672000_88692999	370.569	-0.0452753	0.163049	-0.27768	0.781258	0.999995
chr1_88698000_88716999	468.716	-0.0187491	0.165348	-0.113392	0.90972	0.999995
chr1_88801000_88817999	436.375	-0.0265349	0.16449	-0.161316	0.871844	0.999995
chr1_88858000_88936999	1915.24	-0.0051868	0.1621	-0.0319976	0.974474	0.999995
chr1_89037000_89065999	607.347	-0.044841	0.152944	-0.293186	0.76938	0.999995
chr1_89078000_89090999	436.82	-0.0539648	0.163657	-0.329743	0.741594	0.999995
chr1_89093000_89107999	456.008	-0.0596649	0.172502	-0.345879	0.729434	0.999995
chr1_89198000_89202999	148.426	0.0668338	0.183676	0.363868	0.715957	0.999995
chr1_89378000_89390999	442.88	-0.0190843	0.172257	-0.11079	0.911783	0.999995
chr1_89507000_89509999	83.4605	0.0347018	0.170257	0.203821	0.838494	0.999995
chr1_89538000_89546999	267.811	0.027317	0.156731	0.174292	0.861636	0.999995
chr1_89620000_89627999	273.138	0.00354029	0.16944	0.020894	0.98333	0.999995
chr1_89669000_89723999	1510.7	0.0107672	0.167181	0.0644045	0.948648	0.999995
chr1_89757000_89759999	118.569	0.0285279	0.161038	0.17715	0.859391	0.999995
chr1_89774000_89810999	849.173	-0.0408782	0.168257	-0.242951	0.808043	0.999995
chr1_89851000_89869999	392.194	-0.0151833	0.163097	-0.0930941	0.925829	0.999995
chr1_89878000_89883999	221.427	-0.0277049	0.167869	-0.165038	0.868914	0.999995
chr1_89901000_89907999	292.652	-0.0169387	0.159888	-0.105941	0.915629	0.999995
chr1_89938000_89946999	254.653	0.0395262	0.16316	0.242255	0.808583	0.999995
chr1_89958000_89962999	149.365	-0.0200211	0.163338	-0.122574	0.902444	0.999995
chr1_90026000_90027999	70.3948	0.0395629	0.168522	0.234764	0.814392	0.999995
chr1_90110000_90112999	124.455	0.0678896	0.187669	0.361752	0.717537	0.999995
chr1_90207000_90218999	333.968	0.00587725	0.169595	0.0346545	0.972355	0.999995
chr1_90519000_90530999	377.835	-0.023493	0.166374	-0.141206	0.887707	0.999995
chr1_90542000_90563999	537.815	-0.0350665	0.162785	-0.215416	0.829443	0.999995
chr1_90598000_90658999	1282.02	-0.0280855	0.162525	-0.172807	0.862803	0.999995
chr1_90673000_90746999	1641.49	-0.0292423	0.162209	-0.180275	0.856936	0.999995
chr1_90765000_90794999	556.426	-0.0294978	0.158899	-0.185638	0.852728	0.999995
chr1_90810000_90820999	249.913	0.0120047	0.155495	0.0772034	0.938462	0.999995
chr1_90863000_90902999	843.413	-0.0341827	0.161846	-0.211205	0.832728	0.999995
chr1_90971000_90995999	561.17	-0.049756	0.163717	-0.303915	0.761193	0.999995
chr1_91048000_91072999	648.57	-0.0326138	0.161379	-0.202094	0.839843	0.999995
chr1_91080000_91109999	513.697	-0.0625064	0.160787	-0.388754	0.697458	0.999995
chr1_91116000_91156999	881.857	-0.0531596	0.15714	-0.338294	0.735142	0.999995
chr1_91160000_91218999	1367.18	-0.0518287	0.156418	-0.331347	0.740382	0.999995
chr1_91248000_91257999	220.068	-0.0308633	0.151267	-0.204032	0.838328	0.999995
chr1_91266000_91315999	983.073	-0.0565225	0.152779	-0.369963	0.71141	0.999995
chr1_91334000_91360999	838.172	-0.0624657	0.165265	-0.377972	0.705451	0.999995
chr1_91505000_91510999	164.688	0.0745381	0.158605	0.469962	0.638382	0.999995
chr1_91550000_91561999	229.259	0.022187	0.15325	0.144776	0.884888	0.999995
chr1_91573000_91579999	175.606	-0.0500444	0.168429	-0.297125	0.766371	0.999995
chr1_91646000_91655999	265.673	-0.0407653	0.162614	-0.250688	0.802055	0.999995
chr1_91671000_91697999	656.772	-0.0207632	0.158898	-0.13067	0.896036	0.999995
chr1_91707000_91724999	358.851	-0.0251205	0.162009	-0.155056	0.876777	0.999995
chr1_91753000_91784999	816.946	-0.0413821	0.161782	-0.255789	0.798114	0.999995
chr1_91792000_91806999	329.619	-0.00859834	0.156681	-0.054878	0.956236	0.999995
chr1_91817000_91838999	806.436	-0.0539084	0.169865	-0.31736	0.750971	0.999995
chr1_91854000_91858999	147.507	-0.0220552	0.173152	-0.127375	0.898644	0.999995
chr1_91904000_91913999	279.908	-0.0568384	0.168559	-0.337201	0.735965	0.999995
chr1_91928000_91935999	291.917	-0.0885314	0.161119	-0.54948	0.582676	0.999995
chr1_91947000_91952999	149.47	-0.0361934	0.16695	-0.216791	0.828371	0.999995
chr1_92124000_92127999	142.727	-0.006309	0.171995	-0.0366812	0.970739	0.999995
chr1_92212000_92213999	47.8569	0.11404	0.174603	0.653142	0.513665	0.999995
chr1_92550000_92553999	153.224	-0.00975276	0.155352	-0.0627784	0.949943	0.999995
chr1_92619000_92628999	337.917	0.0220918	0.166483	0.132698	0.894433	0.999995
chr1_92697000_92702999	194.597	-0.0680205	0.168428	-0.403854	0.68632	0.999995
chr1_92719000_92722999	122.069	0.0608707	0.170252	0.357534	0.720692	0.999995
chr1_92791000_92795999	179.588	0.0422066	0.167158	0.252496	0.800658	0.999995
chr1_92846000_92870999	697.271	0.00983219	0.162733	0.0604192	0.951822	0.999995
chr1_93095000_93100999	148	-0.0377215	0.159624	-0.236315	0.813188	0.999995
chr1_93114000_93125999	432.355	-0.0669359	0.170425	-0.392758	0.694498	0.999995
chr1_93185000_93186999	86.7944	0.0435441	0.186725	0.233199	0.815607	0.999995
chr1_93354000_93371999	413.368	0.0114741	0.161367	0.0711058	0.943314	0.999995
chr1_93572000_93573999	63.1135	0.0829337	0.177589	0.466998	0.640501	0.999995
chr1_93707000_93710999	128.897	0.0815057	0.173654	0.469356	0.638815	0.999995
chr1_93717000_93718999	80.5807	0.106777	0.183411	0.582173	0.56045	0.999995
chr1_93726000_93734999	277.131	0.000403006	0.170108	0.00236912	0.99811	0.999995
chr1_93838000_93857999	619.271	-0.0289853	0.167084	-0.173477	0.862277	0.999995
chr1_93867000_93874999	228.348	-0.0270271	0.156986	-0.172162	0.86331	0.999995
chr1_93929000_93933999	144.669	-0.0229697	0.177365	-0.129506	0.896958	0.999995
chr1_93942000_93948999	264.37	-0.0467645	0.182362	-0.256438	0.797612	0.999995
chr1_93973000_93986999	312.35	0.0181415	0.159348	0.113848	0.909358	0.999995
chr1_94252000_94263999	446.91	-0.00259217	0.166778	-0.0155426	0.987599	0.999995
chr1_94296000_94300999	172.857	-0.135608	0.157404	-0.861528	0.388948	0.999995
chr1_94390000_94427999	1393.92	-0.0560799	0.176011	-0.318616	0.750017	0.999995
chr1_94597000_94605999	242.134	-0.0193954	0.145096	-0.133673	0.893661	0.999995
chr1_94698000_94716999	558.665	-0.0586232	0.170597	-0.343636	0.73112	0.999995
chr1_94826000_94838999	412.646	-0.0107768	0.172915	-0.0623243	0.950305	0.999995
chr1_94854000_94858999	129.801	-0.051423	0.153364	-0.335299	0.737399	0.999995
chr1_94893000_94919999	856.889	0.0265724	0.164434	0.161599	0.871622	0.999995
chr1_94972000_94976999	146.953	0.0558945	0.175288	0.318873	0.749823	0.999995
chr1_95031000_95049999	575.011	-0.0165603	0.170246	-0.0972728	0.92251	0.999995
chr1_95214000_95231999	413.828	-0.0646017	0.169543	-0.381035	0.703177	0.999995
chr1_95278000_95282999	145.853	0.00165992	0.171447	0.00968186	0.992275	0.999995
chr1_95624000_95631999	218.955	-0.0618216	0.154262	-0.400756	0.6886	0.999995
chr1_95669000_95685999	348.128	-0.0149486	0.160898	-0.0929076	0.925977	0.999995
chr1_95719000_95743999	518.297	-0.0201467	0.164602	-0.122396	0.902585	0.999995
chr1_95750000_95773999	569.926	-0.0172877	0.159798	-0.108185	0.913849	0.999995
chr1_95783000_96696999	22834.8	-0.00738342	0.160506	-0.0460009	0.96331	0.999995
chr1_96701000_97018999	7091.37	-0.018064	0.161935	-0.11155	0.91118	0.999995
chr1_97053000_97093999	957.45	0.00852518	0.151934	0.056111	0.955253	0.999995
chr1_97116000_97149999	1008.99	-0.050004	0.164451	-0.304066	0.761078	0.999995
chr1_97165000_97166999	80.7761	-0.114245	0.17299	-0.660418	0.508986	0.999995
chr1_97314000_97403999	2245.06	-0.00396072	0.163888	-0.0241672	0.980719	0.999995
chr1_97468000_97536999	1538.25	-0.0282511	0.159207	-0.177449	0.859156	0.999995
chr1_97619000_97631999	278.742	0.061934	0.164494	0.376513	0.706535	0.999995
chr1_97750000_97759999	297.398	-0.0337832	0.175101	-0.192936	0.847009	0.999995
chr1_97778000_97788999	291.062	0.0261452	0.162333	0.16106	0.872046	0.999995
chr1_98022000_98023999	77.4669	0.0183038	0.186755	0.0980098	0.921925	0.999995
chr1_98107000_98114999	233.537	0.0261781	0.18244	0.143489	0.885904	0.999995
chr1_98166000_98172999	183.387	-0.0727487	0.176929	-0.411176	0.680944	0.999995
chr1_98353000_98356999	170.147	0.0409098	0.177942	0.229905	0.818166	0.999995
chr1_98363000_98365999	100.853	0.0528593	0.17247	0.306485	0.759235	0.999995
chr1_98555000_98591999	775.884	-0.0448148	0.166118	-0.269777	0.787332	0.999995
chr1_98597000_98632999	723.961	-0.0204167	0.168012	-0.12152	0.903279	0.999995
chr1_98678000_98681999	137.162	-0.00775546	0.177708	-0.0436415	0.96519	0.999995
chr1_98697000_98722999	656.434	-0.0379	0.166846	-0.227156	0.820302	0.999995
chr1_98823000_98831999	207.663	-0.00307805	0.148521	-0.0207247	0.983465	0.999995
chr1_98954000_99148999	4470.81	-0.0312771	0.16219	-0.192842	0.847083	0.999995
chr1_99249000_99252999	140.449	-0.0128306	0.16242	-0.0789963	0.937036	0.999995
chr1_99268000_99281999	311.007	-0.0451688	0.141905	-0.318303	0.750255	0.999995
chr1_99293000_99350999	1220.53	-0.0121516	0.164851	-0.0737127	0.941239	0.999995
chr1_99438000_99449999	212.398	-0.0129896	0.154521	-0.0840637	0.933006	0.999995
chr1_99486000_99597999	2400.86	-0.0198579	0.158881	-0.124986	0.900534	0.999995
chr1_99675000_99690999	317.43	0.00785913	0.158126	0.0497018	0.96036	0.999995
chr1_99701000_99922999	4482.88	-0.0294204	0.163171	-0.180304	0.856914	0.999995
chr1_99972000_99989999	330.806	0.0174463	0.15555	0.112159	0.910697	0.999995
chr1_100016000_100036999	444.567	-0.0447612	0.166767	-0.268406	0.788387	0.999995
chr1_100042000_100080999	768.717	-0.0211634	0.15874	-0.133321	0.893939	0.999995
chr1_100450000_100458999	199.767	0.0559964	0.170435	0.32855	0.742496	0.999995
chr1_100469000_100471999	109.983	-0.0425534	0.184629	-0.23048	0.817719	0.999995
chr1_100670000_100671999	77.4434	0.00961891	0.175824	0.0547076	0.956371	0.999995
chr1_100724000_100729999	194.419	0.00363223	0.1552	0.0234036	0.981328	0.999995
chr1_100775000_100786999	350.2	-0.0347382	0.166415	-0.208744	0.834648	0.999995
chr1_101014000_101043999	927.153	-0.0614876	0.174583	-0.352197	0.72469	0.999995
chr1_101061000_101071999	431.916	-0.0198795	0.17322	-0.114765	0.908632	0.999995
chr1_101095000_101168999	1993.15	-0.0232965	0.159392	-0.146159	0.883796	0.999995
chr1_101239000_101248999	225.366	4.14713e-05	0.159728	0.000259637	0.999793	0.999995
chr1_101262000_101273999	295.216	-0.00997071	0.167546	-0.0595102	0.952546	0.999995
chr1_101278000_101295999	416.65	0.000915635	0.163714	0.0055929	0.995538	0.999995
chr1_101354000_101356999	122.882	-0.107914	0.167072	-0.645912	0.518336	0.999995
chr1_101398000_101419999	566.561	0.0120606	0.180387	0.0668598	0.946693	0.999995
chr1_101505000_101507999	111.273	0.0970424	0.175337	0.553462	0.579947	0.999995
chr1_101736000_101739999	127.828	0.00249428	0.210319	0.0118595	0.990538	0.999995
chr1_101794000_101808999	260.759	-0.00732721	0.144963	-0.0505454	0.959688	0.999995
chr1_101889000_101894999	164.282	-0.0231683	0.168437	-0.137549	0.890597	0.999995
chr1_101924000_101957999	691.247	-0.0379972	0.167218	-0.227232	0.820244	0.999995
chr1_101980000_101985999	177.378	-0.0257757	0.180506	-0.142797	0.886451	0.999995
chr1_102020000_102031999	274.726	-0.00950336	0.158603	-0.0599193	0.95222	0.999995
chr1_102069000_102147999	1856.44	-0.0153116	0.163689	-0.0935408	0.925474	0.999995
chr1_102293000_102336999	803.75	-0.0153999	0.161148	-0.0955639	0.923867	0.999995
chr1_102349000_102372999	469.888	-0.0144774	0.175959	-0.0822772	0.934426	0.999995
chr1_102445000_102631999	4096.35	-0.0255009	0.168012	-0.15178	0.87936	0.999995
chr1_102645000_103447999	17998.9	-0.019985	0.171094	-0.116807	0.907013	0.999995
chr1_103459000_103787999	6659.01	-0.0262896	0.173041	-0.151927	0.879244	0.999995
chr1_103914000_103934999	419.043	-0.0203784	0.170165	-0.119756	0.904676	0.999995
chr1_103937000_103948999	179.13	0.0258655	0.161451	0.160206	0.872719	0.999995
chr1_104013000_104039999	545.783	-0.0228611	0.16186	-0.14124	0.88768	0.999995
chr1_104128000_107491999	88086.1	-0.0240792	0.170637	-0.141114	0.88778	0.999995
chr1_107530000_107545999	354.429	-0.0369847	0.158259	-0.233697	0.81522	0.999995
chr1_107550000_107593999	844.31	-0.0569925	0.157092	-0.362796	0.716757	0.999995
chr1_107617000_107645999	627.159	-0.0539403	0.165134	-0.326645	0.743936	0.999995
chr1_107716000_107790999	1573.54	-0.0488033	0.162018	-0.301222	0.763245	0.999995
chr1_108063000_108063999	45.1991	0.0362911	0.165834	0.21884	0.826775	0.999995
chr1_108148000_108159999	327.139	0.0139441	0.176117	0.079175	0.936893	0.999995
chr1_108174000_108178999	116.489	0.0376337	0.183275	0.20534	0.837307	0.999995
chr1_108388000_108392999	170.728	0.050039	0.179681	0.278488	0.780637	0.999995
chr1_108403000_108405999	89.4153	0.034093	0.175214	0.194579	0.845723	0.999995
chr1_108604000_108606999	112.053	-0.0805852	0.177867	-0.453064	0.650503	0.999995
chr1_108703000_108738999	801.562	0.0290884	0.163613	0.177788	0.858889	0.999995
chr1_108776000_108809999	470.516	-0.0306487	0.157758	-0.194276	0.845959	0.999995
chr1_108816000_108856999	895.572	0.018333	0.148434	0.12351	0.901703	0.999995
chr1_108864000_108909999	1055.87	-0.0150924	0.161519	-0.0934407	0.925553	0.999995
chr1_108917000_108963999	906.411	0.0583472	0.144875	0.402741	0.687139	0.999995
chr1_108970000_108984999	296.072	-0.0177488	0.15589	-0.113854	0.909353	0.999995
chr1_109017000_109039999	670.73	-0.033776	0.160382	-0.210597	0.833201	0.999995
chr1_109116000_109123999	287.556	0.0134857	0.175943	0.0766479	0.938904	0.999995
chr1_109325000_109335999	334.142	0.0456477	0.170116	0.268332	0.788444	0.999995
chr1_109535000_109536999	80.0919	0.00323593	0.211209	0.015321	0.987776	0.999995
chr1_109872000_109876999	244.595	-0.0272629	0.21447	-0.127117	0.898848	0.999995
chr1_109986000_110008999	472.975	-0.00904304	0.152963	-0.059119	0.952857	0.999995
chr1_110245000_110255999	287.227	-0.0479323	0.158069	-0.303237	0.761709	0.999995
chr1_110286000_110291999	153.968	0.00826138	0.16137	0.0511952	0.95917	0.999995
chr1_110374000_110386999	357.725	0.0470699	0.160376	0.293497	0.769142	0.999995
chr1_110478000_110481999	214.026	-0.0403979	0.169481	-0.238363	0.8116	0.999995
chr1_110666000_110669999	108.695	0.021256	0.171091	0.124238	0.901127	0.999995
chr1_111330000_111352999	533.191	-0.0383551	0.17259	-0.222232	0.824133	0.999995
chr1_111361000_111366999	123.333	-0.0775801	0.15946	-0.486518	0.6266	0.999995
chr1_111404000_111411999	234.301	0.0180731	0.169119	0.106867	0.914895	0.999995
chr1_111447000_111530999	2846.39	-0.0437108	0.164193	-0.266216	0.790073	0.999995
chr1_111540000_111564999	710.969	-0.035916	0.163284	-0.219961	0.825902	0.999995
chr1_111578000_111653999	2364.49	-0.027907	0.164865	-0.169271	0.865583	0.999995
chr1_111804000_111828999	458.859	-0.0327511	0.154845	-0.211509	0.83249	0.999995
chr1_111837000_111859999	524.727	-0.0708345	0.166908	-0.424393	0.671279	0.999995
chr1_111869000_111884999	555.023	-0.0418984	0.174004	-0.24079	0.809718	0.999995
chr1_112066000_112072999	153.716	0.0228452	0.164497	0.138879	0.889546	0.999995
chr1_112217000_112228999	316.217	0.123058	0.174441	0.705445	0.480534	0.999995
chr1_112602000_112615999	214.148	-0.00784659	0.146226	-0.0536606	0.957206	0.999995
chr1_112623000_112677999	1035.81	-0.0529547	0.149485	-0.354248	0.723153	0.999995
chr1_112685000_112781999	2386.01	-0.0232493	0.163811	-0.141928	0.887137	0.999995
chr1_112812000_112845999	649.727	-0.0198081	0.154292	-0.12838	0.897848	0.999995
chr1_112891000_112897999	222.768	-0.0554272	0.16622	-0.333457	0.738789	0.999995
chr1_113016000_113030999	428.342	-0.0526921	0.169274	-0.311283	0.755585	0.999995
chr1_113279000_113324999	662.81	-0.0710428	0.151658	-0.468442	0.639469	0.999995
chr1_113435000_113441999	205.831	-0.0542033	0.172298	-0.314591	0.753072	0.999995
chr1_113698000_113736999	775.384	-0.046053	0.159374	-0.288961	0.772611	0.999995
chr1_113847000_113865999	416.117	-0.0339328	0.163915	-0.207015	0.835998	0.999995
chr1_113878000_113911999	737.802	-0.014074	0.160797	-0.0875264	0.930253	0.999995
chr1_113954000_113972999	313.382	0.00726431	0.165867	0.0437959	0.965067	0.999995
chr1_113981000_113991999	355.48	-0.053782	0.167174	-0.321713	0.74767	0.999995
chr1_113998000_114121999	4262.48	-0.012201	0.16964	-0.0719227	0.942663	0.999995
chr1_114130000_114148999	589.575	-0.0321986	0.16917	-0.190332	0.849049	0.999995
chr1_114165000_114183999	574.882	-0.042202	0.164559	-0.256455	0.7976	0.999995
chr1_114235000_114239999	211.464	0.0137355	0.179146	0.0766721	0.938884	0.999995
chr1_114260000_114264999	147.95	0.0566398	0.165019	0.343232	0.731424	0.999995
chr1_114528000_114540999	358.096	-0.0648151	0.163089	-0.397422	0.691056	0.999995
chr1_114593000_114616999	568.111	-0.0630474	0.158433	-0.397943	0.690672	0.999995
chr1_114725000_114743999	395.396	-0.033313	0.156346	-0.213072	0.831271	0.999995
chr1_114781000_114800999	483.846	-0.00832568	0.162853	-0.051124	0.959227	0.999995
chr1_114844000_114856999	304.187	-0.0335759	0.147361	-0.227848	0.819765	0.999995
chr1_114899000_114932999	1270.36	-0.0148597	0.165491	-0.0897919	0.928453	0.999995
chr1_115172000_115175999	130.68	-0.110084	0.17511	-0.628657	0.529574	0.999995
chr1_115327000_115346999	411.576	-0.0629524	0.159336	-0.395091	0.692776	0.999995
chr1_115360000_115375999	469.096	-0.048743	0.164986	-0.295436	0.767661	0.999995
chr1_115460000_115517999	1380	-0.0300181	0.163151	-0.18399	0.854021	0.999995
chr1_115523000_115533999	460.781	-0.0579828	0.177546	-0.326579	0.743986	0.999995
chr1_115544000_115565999	501.174	-0.00730364	0.154667	-0.0472217	0.962337	0.999995
chr1_115662000_115668999	366.328	-0.0727997	0.175945	-0.413763	0.679047	0.999995
chr1_115688000_115696999	294.297	-0.0250386	0.163472	-0.153168	0.878266	0.999995
chr1_115741000_115751999	290.251	-0.0323693	0.171259	-0.189008	0.850087	0.999995
chr1_115780000_115803999	646.378	-0.0271254	0.160052	-0.169479	0.86542	0.999995
chr1_115901000_115971999	1478.69	-0.0319907	0.156321	-0.204648	0.837847	0.999995
chr1_116045000_116064999	409.649	-0.0633205	0.16686	-0.379483	0.704329	0.999995
chr1_116104000_116135999	1037.54	-0.0363888	0.162578	-0.223824	0.822894	0.999995
chr1_116143000_116147999	121.954	0.0500423	0.16552	0.302333	0.762398	0.999995
chr1_116156000_116184999	923.076	-0.0585169	0.162313	-0.360518	0.71846	0.999995
chr1_116321000_116335999	338.794	-0.0154379	0.169719	-0.0909612	0.927523	0.999995
chr1_116383000_116405999	472.075	-0.00838794	0.162297	-0.0516828	0.958781	0.999995
chr1_116538000_116546999	343.576	-0.0323492	0.178928	-0.180794	0.856529	0.999995
chr1_116584000_116602999	540.306	0.0492036	0.163707	0.300559	0.763751	0.999995
chr1_116623000_116641999	656.989	-0.0191978	0.17383	-0.11044	0.91206	0.999995
chr1_116678000_116687999	209.803	-0.00434143	0.168753	-0.0257265	0.979475	0.999995
chr1_116740000_116758999	335.436	-0.0343203	0.151248	-0.226913	0.820491	0.999995
chr1_117260000_117262999	85.8821	-0.0148731	0.164605	-0.090356	0.928004	0.999995
chr1_117284000_117292999	476.426	-0.0375112	0.162226	-0.231228	0.817138	0.999995
chr1_117354000_117356999	112.163	0.00655974	0.189	0.0347076	0.972313	0.999995
chr1_117405000_117415999	332.709	-0.00346185	0.166969	-0.0207335	0.983458	0.999995
chr1_117435000_117442999	221.14	-0.0505343	0.168707	-0.29954	0.764528	0.999995
chr1_117733000_117736999	128.292	-0.046764	0.181804	-0.257222	0.797008	0.999995
chr1_117755000_117768999	400.757	-0.0362246	0.158501	-0.228545	0.819222	0.999995
chr1_117800000_117807999	172.388	-0.0446947	0.152734	-0.292631	0.769804	0.999995
chr1_117853000_117864999	212.923	0.00250457	0.156254	0.0160288	0.987211	0.999995
chr1_117893000_117900999	279.9	0.008514	0.164914	0.0516268	0.958826	0.999995
chr1_117918000_117928999	286.127	-0.0357524	0.179993	-0.198632	0.842551	0.999995
chr1_117942000_117946999	139.029	0.0827717	0.172142	0.480835	0.630634	0.999995
chr1_117966000_117973999	236.382	0.0284409	0.176851	0.160819	0.872236	0.999995
chr1_117988000_117993999	150.654	0.0437542	0.169723	0.257797	0.796564	0.999995
chr1_118258000_118272999	606.841	-0.0139838	0.16989	-0.0823109	0.934399	0.999995
chr1_118284000_118291999	226.531	0.0148485	0.155426	0.095534	0.923891	0.999995
chr1_118307000_118320999	582.58	-0.0674713	0.168402	-0.400657	0.688673	0.999995
chr1_118360000_118392999	722.812	-0.015064	0.146578	-0.102771	0.918145	0.999995
chr1_118408000_118419999	232.625	0.0824348	0.163813	0.503224	0.614807	0.999995
chr1_118521000_118553999	695.405	-0.0111859	0.156736	-0.0713674	0.943105	0.999995
chr1_118592000_118622999	609.579	-0.0592345	0.165397	-0.358136	0.720242	0.999995
chr1_118704000_119575999	22337.6	-0.0115402	0.160866	-0.0717381	0.94281	0.999995
chr1_119595000_119610999	276.61	0.0398636	0.162521	0.245283	0.806237	0.999995
chr1_119614000_119665999	1002.82	0.0174689	0.155224	0.11254	0.910395	0.999995
chr1_119694000_119698999	131.898	0.0628495	0.172431	0.364491	0.715492	0.999995
chr1_119713000_119755999	945.45	0.016298	0.156053	0.104439	0.916821	0.999995
chr1_119884000_119900999	327.203	0.00263848	0.156894	0.016817	0.986583	0.999995
chr1_119914000_119955999	946.817	-0.0492418	0.155037	-0.317614	0.750778	0.999995
chr1_120031000_120082999	1166.18	-0.0157381	0.154133	-0.102107	0.918672	0.999995
chr1_120229000_120254999	654.504	-0.0657852	0.165502	-0.397488	0.691008	0.999995
chr1_120430000_120432999	101.234	0.0122377	0.187155	0.0653883	0.947865	0.999995
chr1_120447000_120449999	113.425	-0.0471695	0.175886	-0.268183	0.788559	0.999995
chr1_120475000_120477999	100.081	0.0722795	0.229616	0.314784	0.752926	0.999995
chr1_120541000_120545999	161.83	0.130657	0.160669	0.813203	0.416102	0.999995
chr1_120905000_120912999	149.576	-0.0726033	0.155792	-0.466028	0.641196	0.999995
chr1_121091000_121101999	275.222	-0.0357594	0.162255	-0.220391	0.825567	0.999995
chr1_121120000_121149999	1254.47	-0.0250791	0.159894	-0.156848	0.875364	0.999995
chr1_121210000_121226999	360.826	-0.0103757	0.156927	-0.0661178	0.947284	0.999995
chr1_121241000_121257999	425.977	0.0267577	0.156778	0.170672	0.864481	0.999995
chr1_121274000_121279999	285.169	-0.0102928	0.171703	-0.0599455	0.952199	0.999995
chr1_121316000_121332999	515.116	0.0266994	0.166094	0.160749	0.872291	0.999995
chr1_121339000_121350999	343.563	0.0372458	0.159515	0.233494	0.815378	0.999995
chr1_142543000_142730999	16780.7	-0.0106334	0.196571	-0.0540948	0.95686	0.999995
chr1_142781000_142967999	18196.1	-0.00365194	0.159604	-0.0228812	0.981745	0.999995
chr1_143117000_143274999	10143.7	0.00208636	0.169525	0.0123071	0.990181	0.999995
chr1_143284000_143292999	359.277	-0.0329682	0.166619	-0.197865	0.84315	0.999995
chr1_143343000_143544999	14727.8	-0.0338999	0.162086	-0.209148	0.834333	0.999995
chr1_143695000_143696999	54.0784	0.0682353	0.175225	0.389416	0.696968	0.999995
chr1_143753000_143755999	87.9566	0.0343213	0.182784	0.18777	0.851057	0.999995
chr1_143871000_143878999	204.836	0.0343662	0.177558	0.193549	0.846529	0.999995
chr1_144029000_144046999	426.869	-0.0532597	0.166064	-0.320719	0.748424	0.999995
chr1_144057000_144060999	115.032	0.0838595	0.181843	0.461164	0.644681	0.999995
chr1_144071000_144094999	367.58	-0.0285732	0.161617	-0.176795	0.859669	0.999995
chr1_144154000_144221999	427.515	-0.0350347	0.224136	-0.15631	0.875788	0.999995
chr1_144473000_144475999	75.5991	0.103804	0.216371	0.479751	0.631405	0.999995
chr1_144543000_144554999	284.659	0.0280228	0.160241	0.174879	0.861174	0.999995
chr1_144833000_144853999	741.059	-0.00499394	0.153019	-0.032636	0.973965	0.999995
chr1_145275000_145279999	173.017	0.130846	0.161171	0.811845	0.416881	0.999995
chr1_145307000_145307999	57.9611	0.0553079	0.167524	0.33015	0.741287	0.999995
chr1_145378000_145382999	153.944	-0.10085	0.142766	-0.7064	0.47994	0.999995
chr1_145635000_145639999	208.425	0.00485634	0.169098	0.0287192	0.977089	0.999995
chr1_145944000_145972999	361.183	-0.0490474	0.147749	-0.331964	0.739917	0.999995
chr1_146027000_146029999	93.2409	-0.0776067	0.173663	-0.446882	0.65496	0.999995
chr1_146303000_146308999	157.297	-0.00329289	0.171217	-0.0192323	0.984656	0.999995
chr1_146326000_146331999	128.838	-0.0095434	0.157054	-0.0607651	0.951546	0.999995
chr1_146471000_146488999	743.771	-0.057653	0.162806	-0.35412	0.723249	0.999995
chr1_146526000_146562999	850.322	-0.0627011	0.164411	-0.381369	0.70293	0.999995
chr1_146596000_146600999	142.396	-0.0402114	0.17493	-0.229872	0.818192	0.999995
chr1_146648000_146650999	97.2669	-0.11608	0.164495	-0.705678	0.480389	0.999995
chr1_146662000_146666999	172.559	-0.032509	0.167504	-0.194079	0.846114	0.999995
chr1_146766000_146848999	2568.16	-0.0307225	0.165635	-0.185483	0.85285	0.999995
chr1_146863000_146886999	621.73	-0.0466437	0.15994	-0.291633	0.770567	0.999995
chr1_146887000_146950999	1756.04	-0.0381729	0.161347	-0.236589	0.812975	0.999995
chr1_147148000_147166999	611.758	-0.037888	0.16931	-0.223779	0.822929	0.999995
chr1_147327000_147354999	645.963	-0.0659442	0.165582	-0.398258	0.69044	0.999995
chr1_147486000_147509999	327.668	-0.0277233	0.143322	-0.193433	0.84662	0.999995
chr1_147569000_147571999	87.8442	-0.0349606	0.172489	-0.202683	0.839382	0.999995
chr1_147756000_147760999	90.5193	-0.0723662	0.147959	-0.489098	0.624773	0.999995
chr1_147768000_147786999	353.027	-0.0768931	0.145666	-0.527872	0.597588	0.999995
chr1_147883000_147884999	57.0479	0.0416803	0.177326	0.235049	0.81417	0.999995
chr1_147967000_147975999	160.849	0.0489922	0.176701	0.27726	0.78158	0.999995
chr1_148185000_148228999	803.846	-0.0294588	0.168757	-0.174563	0.861423	0.999995
chr1_148239000_148246999	107.814	0.0212421	0.1601	0.132681	0.894446	0.999995
chr1_148254000_148332999	565.75	-0.0365481	0.22185	-0.164742	0.869147	0.999995
chr1_148511000_148521999	243.257	-0.116175	0.170207	-0.682547	0.494893	0.999995
chr1_148548000_148557999	235.869	-0.124141	0.157737	-0.787011	0.431276	0.999995
chr1_148616000_148683999	2152.15	-0.0603565	0.167986	-0.359296	0.719374	0.999995
chr1_148786000_148954999	9041.88	-0.0160536	0.156067	-0.102864	0.918071	0.999995
chr1_149004000_149059999	2823.88	0.0079824	0.160455	0.0497487	0.960323	0.999995
chr1_149067000_149096999	577.048	0.0570559	0.154164	0.370098	0.711309	0.999995
chr1_149123000_149201999	1678.58	0.0251977	0.15086	0.167027	0.867349	0.999995
chr1_149206000_149350999	3670.2	0.0187628	0.154793	0.121212	0.903523	0.999995
chr1_149392000_149400999	162.66	-0.0128771	0.159446	-0.0807618	0.935631	0.999995
chr1_149667000_149717999	1073.95	-0.0519155	0.166059	-0.312634	0.754559	0.999995
chr1_149725000_149732999	216.581	-0.0685417	0.178756	-0.383438	0.701395	0.999995
chr1_150903000_150905999	103.09	-0.0359312	0.208934	-0.171974	0.863458	0.999995
chr1_151334000_151336999	81.8945	0.0267799	0.17707	0.151239	0.879787	0.999995
chr1_151709000_151711999	117.393	-0.0124609	0.155676	-0.0800438	0.936202	0.999995
chr1_151720000_151721999	72.1461	0.0707362	0.179788	0.393442	0.693993	0.999995
chr1_151872000_151880999	275.869	0.0316832	0.16177	0.195854	0.844725	0.999995
chr1_152054000_152087999	657.794	-0.0550878	0.158759	-0.34699	0.728599	0.999995
chr1_152095000_152123999	726.677	-0.0431843	0.167434	-0.257919	0.79647	0.999995
chr1_152178000_152195999	411.575	-0.0263022	0.171357	-0.153493	0.878009	0.999995
chr1_152209000_152215999	185.859	-0.0631086	0.164067	-0.384651	0.700496	0.999995
chr1_152225000_152289999	1689.28	-0.0264543	0.161057	-0.164255	0.869531	0.999995
chr1_152323000_152343999	459.29	-0.0767366	0.158342	-0.484626	0.627942	0.999995
chr1_152356000_152375999	378.089	-0.0170172	0.156676	-0.108614	0.913509	0.999995
chr1_152392000_152408999	456.522	-0.00913085	0.156666	-0.0582822	0.953524	0.999995
chr1_152437000_152451999	440.15	0.00271816	0.158135	0.0171888	0.986286	0.999995
chr1_152461000_152464999	133.906	0.0449439	0.160767	0.27956	0.779815	0.999995
chr1_152488000_152504999	348.159	-0.0301037	0.15906	-0.18926	0.849889	0.999995
chr1_152511000_152531999	424.292	-0.00705703	0.163033	-0.0432859	0.965474	0.999995
chr1_152537000_152548999	312.476	-0.0331603	0.16842	-0.19689	0.843913	0.999995
chr1_152557000_152570999	208.365	-0.103129	0.576221	-0.178975	0.857957	0.999995
chr1_152584000_152594999	275.017	0.00507969	0.169387	0.0299886	0.976076	0.999995
chr1_152599000_152618999	369.07	-0.0252133	0.154238	-0.16347	0.870148	0.999995
chr1_152660000_152668999	269.317	-0.00152062	0.156867	-0.00969373	0.992266	0.999995
chr1_152676000_152687999	238.995	-0.0672996	0.15825	-0.425275	0.670636	0.999995
chr1_152736000_152749999	253.875	-0.0254685	0.164252	-0.155057	0.876776	0.999995
chr1_152801000_152811999	280.612	-0.0279816	0.161709	-0.173037	0.862622	0.999995
chr1_152882000_152893999	191.916	-0.0161214	0.162721	-0.0990741	0.921079	0.999995
chr1_152900000_152913999	314.255	-0.0144135	0.165441	-0.0871219	0.930575	0.999995
chr1_152927000_152930999	94.1635	0.0109534	0.176273	0.0621392	0.950452	0.999995
chr1_152958000_152992999	690.487	-0.0201385	0.160639	-0.125365	0.900235	0.999995
chr1_152999000_153026999	496.551	-0.0511422	0.162533	-0.314658	0.753021	0.999995
chr1_153047000_153068999	486.825	0.0196721	0.159011	0.123715	0.901541	0.999995
chr1_153072000_153084999	351.463	0.0575426	0.154191	0.373189	0.709007	0.999995
chr1_153092000_153145999	1075.14	-0.0159301	0.161683	-0.0985266	0.921514	0.999995
chr1_153150000_153162999	372.852	-0.0622664	0.177595	-0.350608	0.725883	0.999995
chr1_153251000_153252999	59.9905	-0.0761714	0.188345	-0.404426	0.6859	0.999995
chr1_153287000_153310999	745.984	-0.0440507	0.168258	-0.261804	0.793472	0.999995
chr1_153350000_153356999	190.893	-0.184219	0.168512	-1.09321	0.2743	0.999995
chr1_153380000_153385999	194.344	-0.01228	0.16517	-0.0743479	0.940734	0.999995
chr1_153414000_153416999	88.4568	-0.0542518	0.172783	-0.313988	0.753531	0.999995
chr1_153442000_153446999	223.628	-0.0633578	0.162139	-0.390762	0.695973	0.999995
chr1_154019000_154028999	222.078	-0.0158287	0.162726	-0.0972719	0.922511	0.999995
chr1_154044000_154060999	359.351	-0.0580043	0.147594	-0.393	0.694319	0.999995
chr1_154260000_154276999	352.713	-0.0299055	0.162038	-0.184558	0.853575	0.999995
chr1_154287000_154291999	163.368	0.021794	0.170582	0.127762	0.898337	0.999995
chr1_154602000_154613999	252.075	-0.0208836	0.203719	-0.102512	0.91835	0.999995
chr1_155441000_155442999	88.1627	0.0231939	0.182768	0.126904	0.899017	0.999995
chr1_155597000_155613999	301.962	-2.82198e-05	0.162094	-0.000174095	0.999861	0.999995
chr1_156987000_156993999	320.04	-0.0179461	0.174138	-0.103057	0.917918	0.999995
chr1_157020000_157036999	482.911	-0.0401403	0.179226	-0.223965	0.822785	0.999995
chr1_157175000_157197999	593.927	-0.0430469	0.164762	-0.261266	0.793887	0.999995
chr1_157211000_157232999	663.876	-0.00812129	0.163174	-0.0497708	0.960305	0.999995
chr1_157278000_157321999	1246.47	-0.0371539	0.170544	-0.217855	0.827542	0.999995
chr1_157444000_157450999	256.529	-0.00647902	0.173892	-0.0372588	0.970279	0.999995
chr1_157575000_157580999	176.972	0.0176471	0.165751	0.106468	0.915211	0.999995
chr1_157630000_157653999	657.216	-0.0113865	0.169843	-0.0670413	0.946549	0.999995
chr1_157690000_157698999	188.948	0.0330712	0.169228	0.195424	0.845061	0.999995
chr1_157727000_157730999	114.223	-0.00447481	0.167124	-0.0267754	0.978639	0.999995
chr1_157756000_157769999	436.254	-0.0441721	0.179516	-0.246063	0.805634	0.999995
chr1_157780000_157787999	287.387	-0.0354356	0.175601	-0.201796	0.840076	0.999995
chr1_157853000_157888999	831.11	-0.0310338	0.160487	-0.193372	0.846667	0.999995
chr1_158161000_158163999	98.1218	0.0431431	0.16803	0.256758	0.797365	0.999995
chr1_158177000_158213999	1092.19	-0.04277	0.161332	-0.265106	0.790928	0.999995
chr1_158236000_158238999	85.9524	-0.0750534	0.162095	-0.46302	0.64335	0.999995
chr1_158247000_158255999	266.308	-0.06708	0.17086	-0.392602	0.694613	0.999995
chr1_158261000_158296999	1047.43	-0.0240659	0.164497	-0.1463	0.883685	0.999995
chr1_158306000_158322999	408.987	-0.0330371	0.166262	-0.198705	0.842494	0.999995
chr1_158328000_158368999	902.637	-0.0574086	0.167394	-0.342955	0.731633	0.999995
chr1_158396000_158410999	427.503	-0.0423352	0.181437	-0.233333	0.815503	0.999995
chr1_158418000_158426999	237.116	0.00751613	0.178194	0.0421796	0.966356	0.999995
chr1_158493000_158500999	207.569	0.106959	0.224598	0.476222	0.633916	0.999995
chr1_158553000_158571999	734.583	-0.0533658	0.172546	-0.309284	0.757105	0.999995
chr1_158608000_158611999	114.245	-0.0304344	0.175195	-0.173717	0.862088	0.999995
chr1_158728000_158733999	170.85	-0.0402109	0.175755	-0.228789	0.819033	0.999995
chr1_158792000_158810999	403.505	-0.0197629	0.176252	-0.112129	0.910721	0.999995
chr1_158822000_158847999	604.71	-0.0547351	0.168224	-0.32537	0.744901	0.999995
chr1_158857000_158864999	240.636	0.00710102	0.183071	0.0387883	0.969059	0.999995
chr1_158871000_158901999	942.178	-0.0421387	0.16484	-0.255634	0.798233	0.999995
chr1_158917000_158939999	578.22	0.00908324	0.164094	0.0553537	0.955857	0.999995
chr1_158949000_158963999	404.368	-0.023355	0.160103	-0.145875	0.88402	0.999995
chr1_159119000_159127999	179.508	-0.0244128	0.166869	-0.1463	0.883685	0.999995
chr1_159202000_159249999	1079.31	-0.0643816	0.166561	-0.386535	0.6991	0.999995
chr1_159291000_159309999	512.607	-0.0863579	0.167121	-0.516738	0.605339	0.999995
chr1_159316000_159327999	316.158	-0.0203582	0.173238	-0.117516	0.906451	0.999995
chr1_159339000_159399999	1781.81	-0.0304705	0.165719	-0.183869	0.854116	0.999995
chr1_159413000_159604999	4614.2	-0.0264596	0.161265	-0.164075	0.869672	0.999995
chr1_159612000_159614999	102.776	-0.0795772	0.178184	-0.446601	0.655163	0.999995
chr1_159630000_159642999	292.274	-0.0509818	0.167672	-0.304057	0.761085	0.999995
chr1_159685000_159713999	972.618	-0.0404033	0.166744	-0.242307	0.808542	0.999995
chr1_159729000_159732999	167.564	-0.00267503	0.178738	-0.0149662	0.988059	0.999995
chr1_160445000_160451999	258.283	-0.0032006	0.164659	-0.0194378	0.984492	0.999995
chr1_160468000_160487999	620.036	0.0285168	0.17445	0.163467	0.870151	0.999995
chr1_160494000_160508999	418.445	-0.00561826	0.164308	-0.0341935	0.972723	0.999995
chr1_160562000_160575999	361.878	-0.0178691	0.176576	-0.101197	0.919394	0.999995
chr1_160664000_160667999	121.772	-0.0183203	0.22177	-0.0826092	0.934162	0.999995
chr1_160704000_160707999	136.102	0.00237921	0.186293	0.0127714	0.98981	0.999995
chr1_160754000_160758999	108.282	0.0419295	0.175833	0.238462	0.811523	0.999995
chr1_160774000_160777999	135.77	0.0726208	0.173611	0.418296	0.675731	0.999995
chr1_160863000_160870999	210.385	-0.0406165	0.164778	-0.246492	0.805301	0.999995
chr1_160888000_160911999	424.668	0.0418932	0.154272	0.271554	0.785965	0.999995
chr1_161220000_161228999	259.151	-0.0564517	0.167415	-0.337196	0.735969	0.999995
chr1_161373000_161380999	104.696	0.0071977	0.150395	0.0478587	0.961829	0.999995
chr1_161391000_161449999	8655.84	-0.619846	0.218152	-2.84135	0.00449223	0.999995
chr1_161779000_161780999	89.2228	0.110603	0.161449	0.685067	0.493302	0.999995
chr1_161800000_161803999	106.003	0.0484756	0.167518	0.289375	0.772294	0.999995
chr1_162052000_162083999	750.49	-0.0303976	0.169452	-0.179387	0.857634	0.999995
chr1_162264000_162284999	411.195	-0.0661062	0.167668	-0.394268	0.693383	0.999995
chr1_162403000_162456999	888.42	-0.0460082	0.157583	-0.291962	0.770316	0.999995
chr1_162585000_162589999	193.896	-0.0172983	0.201956	-0.0856537	0.931742	0.999995
chr1_162704000_162721999	710.731	-0.150955	0.136323	-1.10733	0.268152	0.999995
chr1_162790000_162811999	462.67	-0.0453074	0.160691	-0.281953	0.777979	0.999995
chr1_162833000_162843999	265.641	-0.0713611	0.172137	-0.41456	0.678464	0.999995
chr1_162850000_162850999	46.087	0.0244139	0.194945	0.125235	0.900338	0.999995
chr1_162880000_162887999	238.634	-0.0300281	0.159291	-0.188511	0.850476	0.999995
chr1_162923000_162939999	323.216	-0.013306	0.154245	-0.0862651	0.931256	0.999995
chr1_162948000_163018999	1433.98	-0.0144185	0.159786	-0.0902366	0.928099	0.999995
chr1_163047000_163051999	144.298	0.00207237	0.160685	0.0128971	0.98971	0.999995
chr1_163192000_163238999	840.135	-0.0072948	0.157165	-0.046415	0.962979	0.999995
chr1_163245000_163252999	280.656	-0.0422424	0.180286	-0.234308	0.814746	0.999995
chr1_163393000_163497999	2311.87	-0.0166926	0.157517	-0.105973	0.915604	0.999995
chr1_163515000_164566999	26743.3	-0.0152376	0.163791	-0.0930307	0.925879	0.999995
chr1_164621000_164646999	477.363	-0.0302174	0.167147	-0.180783	0.856538	0.999995
chr1_164677000_164712999	662.394	-0.0140574	0.158494	-0.0886937	0.929325	0.999995
chr1_164775000_165035999	5419.8	-0.0145981	0.157001	-0.0929805	0.925919	0.999995
chr1_165039000_165078999	974.759	-0.00040306	0.159812	-0.00252208	0.997988	0.999995
chr1_165123000_165241999	2149.84	-0.0541704	0.15128	-0.358079	0.720284	0.999995
chr1_165276000_165313999	628.535	-0.0443395	0.156825	-0.282733	0.777381	0.999995
chr1_165345000_165349999	96.6568	-0.051695	0.169958	-0.304163	0.761003	0.999995
chr1_165487000_165497999	329.057	-0.0846325	0.158431	-0.534192	0.593208	0.999995
chr1_165582000_165588999	181.615	-0.151904	0.168477	-0.901629	0.367254	0.999995
chr1_165747000_165754999	197.479	-0.00609803	0.148004	-0.0412018	0.967135	0.999995
chr1_165768000_165784999	281.213	-0.0427053	0.165024	-0.258783	0.795803	0.999995
chr1_165928000_166025999	2026.23	-0.0194779	0.154179	-0.126333	0.899468	0.999995
chr1_166060000_166080999	433.878	-0.013663	0.158239	-0.0863441	0.931193	0.999995
chr1_166146000_166299999	3744.02	-0.00468686	0.157954	-0.0296722	0.976328	0.999995
chr1_166311000_166349999	663.63	-0.0416529	0.150894	-0.27604	0.782517	0.999995
chr1_166366000_166418999	1298.43	-0.0297616	0.156958	-0.189615	0.849611	0.999995
chr1_166427000_166442999	358.929	-0.0167099	0.157915	-0.105816	0.915728	0.999995
chr1_166462000_166473999	392.823	0.00067617	0.169413	0.00399125	0.996815	0.999995
chr1_166482000_166552999	1625.43	-0.0120071	0.16558	-0.0725154	0.942192	0.999995
chr1_166600000_166803999	4900.13	-0.0330311	0.162222	-0.203617	0.838653	0.999995
chr1_166865000_166869999	140.393	-0.0660913	0.168251	-0.392814	0.694457	0.999995
chr1_167106000_167117999	263.943	-0.0811847	0.167914	-0.483489	0.628749	0.999995
chr1_167173000_167179999	227.589	-0.0775844	0.176423	-0.439764	0.660108	0.999995
chr1_167283000_167295999	727.193	-0.0415245	0.173332	-0.239567	0.810666	0.999995
chr1_167575000_167578999	133.279	0.006351	0.176651	0.0359523	0.97132	0.999995
chr1_167780000_167786999	247.806	0.00578521	0.176957	0.0326927	0.97392	0.999995
chr1_167876000_167880999	162.367	0.00954925	0.203407	0.0469466	0.962556	0.999995
chr1_168025000_168025999	36.8001	-0.185569	0.158406	-1.17148	0.241406	0.999995
chr1_168123000_168132999	401.941	-0.0439786	0.17211	-0.255526	0.798317	0.999995
chr1_168173000_168183999	255.228	0.00390418	0.158207	0.0246777	0.980312	0.999995
chr1_168224000_168226999	113.61	0.0581611	0.171825	0.33849	0.734994	0.999995
chr1_168318000_168328999	245.72	-0.0242893	0.159638	-0.152152	0.879067	0.999995
chr1_168421000_168433999	287.094	0.0374356	0.161401	0.231942	0.816583	0.999995
chr1_168442000_168444999	86.4551	0.0306052	0.250532	0.122161	0.902772	0.999995
chr1_168624000_168656999	700.993	-0.0384559	0.15939	-0.24127	0.809346	0.999995
chr1_168806000_168842999	702.71	-0.0395343	0.162716	-0.242965	0.808033	0.999995
chr1_168852000_168859999	237.663	-0.0347967	0.16312	-0.21332	0.831077	0.999995
chr1_168894000_168905999	262.932	-0.00401722	0.166074	-0.0241894	0.980702	0.999995
chr1_169002000_169008999	209.479	-0.0605061	0.176906	-0.342023	0.732333	0.999995
chr1_169030000_169037999	216.972	-0.0128724	0.176088	-0.073102	0.941725	0.999995
chr1_169220000_169260999	1153.13	-0.101352	0.166716	-0.607932	0.543232	0.999995
chr1_169298000_169306999	256.425	0.0300532	0.173965	0.172755	0.862844	0.999995
chr1_169365000_169385999	917.041	-0.0613528	0.173857	-0.352892	0.724169	0.999995
chr1_169390000_169410999	471.276	-0.0513452	0.168053	-0.30553	0.759962	0.999995
chr1_169417000_169429999	350.231	-0.0487983	0.180209	-0.270788	0.786554	0.999995
chr1_169601000_169609999	331.324	-0.0415481	0.178835	-0.232327	0.816284	0.999995
chr1_169682000_169689999	206.761	-0.0496252	0.167903	-0.295558	0.767567	0.999995
chr1_169808000_169810999	106.814	0.0208815	0.184121	0.113412	0.909704	0.999995
chr1_169989000_169997999	171.354	-0.0269728	0.170503	-0.158195	0.874303	0.999995
chr1_170040000_170182999	3439.68	-0.0207162	0.160357	-0.129188	0.897209	0.999995
chr1_170190000_170267999	1591.09	-0.00545846	0.158412	-0.0344573	0.972512	0.999995
chr1_170305000_170370999	1437.46	-0.0340208	0.163965	-0.207488	0.835629	0.999995
chr1_170377000_170455999	1628.43	-0.0133145	0.165142	-0.0806246	0.935741	0.999995
chr1_170474000_170478999	147.33	-0.105392	0.186272	-0.565796	0.571532	0.999995
chr1_170526000_170531999	161.552	-0.0470908	0.161492	-0.291599	0.770593	0.999995
chr1_170538000_170550999	342.232	-0.0587592	0.162865	-0.360786	0.71826	0.999995
chr1_170558000_170641999	1793.58	-0.0421933	0.156963	-0.268811	0.788075	0.999995
chr1_170706000_170731999	547.225	-0.0252674	0.151472	-0.166813	0.867517	0.999995
chr1_170741000_170761999	463.615	-0.0142696	0.161078	-0.0885876	0.92941	0.999995
chr1_170773000_170838999	1286.9	-0.0301075	0.156945	-0.191834	0.847872	0.999995
chr1_170882000_170893999	381.335	-0.0678444	0.172953	-0.39227	0.694859	0.999995
chr1_170941000_170957999	376.419	-0.0409767	0.162127	-0.252744	0.800466	0.999995
chr1_170962000_171048999	2066.52	-0.0126824	0.159571	-0.079478	0.936652	0.999995
chr1_171081000_171100999	417.252	-0.0498395	0.153373	-0.324955	0.745215	0.999995
chr1_171202000_171212999	322.632	-0.0253543	0.159842	-0.158621	0.873967	0.999995
chr1_171261000_171275999	462.812	-0.0590991	0.1676	-0.35262	0.724373	0.999995
chr1_171309000_171321999	266.086	0.0568162	0.156402	0.363271	0.716403	0.999995
chr1_171328000_171355999	743.998	-0.0185086	0.166134	-0.111407	0.911293	0.999995
chr1_171367000_171386999	384.258	-0.0290815	0.16024	-0.181487	0.855985	0.999995
chr1_171420000_171422999	118.753	-0.0348556	0.179467	-0.194217	0.846006	0.999995
chr1_171650000_171667999	588.057	-0.0106441	0.163643	-0.0650449	0.948138	0.999995
chr1_171690000_171694999	214.091	0.00520357	0.178097	0.0292176	0.976691	0.999995
chr1_171790000_171797999	249.856	-0.0708648	0.167356	-0.423436	0.671977	0.999995
chr1_171979000_171987999	258.055	-0.0499152	0.179015	-0.278832	0.780374	0.999995
chr1_171996000_172006999	200.388	-0.00134517	0.178161	-0.00755029	0.993976	0.999995
chr1_172025000_172030999	207.457	0.0218356	0.16735	0.130478	0.896188	0.999995
chr1_172159000_172174999	501.842	-0.0392092	0.173064	-0.22656	0.820766	0.999995
chr1_172200000_172204999	146.365	0.0158353	0.15837	0.0999896	0.920353	0.999995
chr1_172227000_172233999	214.304	0.0203808	0.164921	0.123579	0.901649	0.999995
chr1_172268000_172276999	246.533	0.0323552	0.166845	0.193924	0.846235	0.999995
chr1_172284000_172288999	137.911	0.0560467	0.170198	0.329303	0.741927	0.999995
chr1_172315000_172317999	107.12	0.000886232	0.168496	0.00525967	0.995803	0.999995
chr1_172335000_172339999	211.468	-0.0243555	0.180171	-0.13518	0.89247	0.999995
chr1_172583000_172591999	343.169	-0.0353238	0.171604	-0.205845	0.836912	0.999995
chr1_172766000_172784999	360.867	0.0463935	0.16739	0.277158	0.781658	0.999995
chr1_172847000_172848999	75.2674	0.0281637	0.180423	0.156098	0.875956	0.999995
chr1_172877000_172892999	335.235	-0.0650829	0.167907	-0.387613	0.698302	0.999995
chr1_172950000_172980999	748.756	-0.0137808	0.165439	-0.083298	0.933615	0.999995
chr1_173033000_173064999	607.945	-0.010632	0.16526	-0.0643349	0.948704	0.999995
chr1_173067000_173079999	361.975	-0.0180843	0.1632	-0.110811	0.911766	0.999995
chr1_173093000_173128999	821.167	-0.0537119	0.167132	-0.321374	0.747927	0.999995
chr1_173137000_173148999	444.647	-0.00691584	0.174161	-0.0397095	0.968325	0.999995
chr1_173197000_173219999	570.25	-0.051695	0.163052	-0.317047	0.751208	0.999995
chr1_173228000_173233999	197.881	0.000879567	0.174667	0.00503567	0.995982	0.999995
chr1_173274000_173297999	589.246	-0.0183636	0.16999	-0.108028	0.913974	0.999995
chr1_173317000_173324999	221.944	-0.00559766	0.15987	-0.0350137	0.972069	0.999995
chr1_173344000_173346999	107.678	0.00916622	0.161002	0.0569322	0.954599	0.999995
chr1_173415000_173416999	92.1234	0.0473814	0.174523	0.271491	0.786013	0.999995
chr1_173432000_173441999	305.616	0.0446876	0.17715	0.252259	0.800841	0.999995
chr1_173509000_173513999	150.725	0.0538277	0.166882	0.32255	0.747036	0.999995
chr1_173533000_173538999	213.353	0.0116948	0.173843	0.0672723	0.946365	0.999995
chr1_173581000_173611999	717.766	-0.0135298	0.16353	-0.0827361	0.934061	0.999995
chr1_173618000_173626999	258.801	-0.0358061	0.163755	-0.218657	0.826917	0.999995
chr1_173644000_173649999	182.957	0.0426114	0.169461	0.251453	0.801464	0.999995
chr1_173661000_173670999	206.068	-0.00817664	0.161127	-0.0507466	0.959527	0.999995
chr1_173694000_173709999	295.117	0.0612538	0.150866	0.406014	0.684733	0.999995
chr1_174050000_174057999	185.477	-0.0356877	0.174618	-0.204376	0.83806	0.999995
chr1_174086000_174099999	326.365	-0.00525052	0.165509	-0.0317234	0.974693	0.999995
chr1_174198000_174208999	296.996	-0.012388	0.168948	-0.0733241	0.941548	0.999995
chr1_174253000_174298999	1377.11	0.00923731	0.164747	0.0560695	0.955286	0.999995
chr1_174308000_174323999	231.48	0.0237275	0.166174	0.142787	0.886458	0.999995
chr1_174346000_174370999	544.81	0.0542725	0.161039	0.337015	0.736106	0.999995
chr1_174404000_174406999	100.716	0.0334407	0.15475	0.216096	0.828913	0.999995
chr1_174489000_174521999	908.763	0.0269177	0.160848	0.167348	0.867096	0.999995
chr1_174539000_174572999	983.975	0.00624878	0.163007	0.0383344	0.969421	0.999995
chr1_174579000_174627999	1134.67	0.0198584	0.163796	0.121239	0.903502	0.999995
chr1_174636000_174646999	272.242	-0.00101496	0.177036	-0.00573306	0.995426	0.999995
chr1_174812000_174818999	214.784	0.0856602	0.157035	0.545486	0.58542	0.999995
chr1_174832000_174838999	119.658	0.0352825	0.16258	0.217015	0.828196	0.999995
chr1_174864000_174877999	301.698	-0.000349047	0.161403	-0.00216258	0.998275	0.999995
chr1_175070000_175084999	293.634	-0.0118263	0.144455	-0.0818686	0.934751	0.999995
chr1_175205000_175242999	825.963	-0.0461459	0.159326	-0.289633	0.772097	0.999995
chr1_175396000_175409999	296.631	-0.0148736	0.166878	-0.0891285	0.92898	0.999995
chr1_175781000_175802999	453.968	-0.0252905	0.164418	-0.153818	0.877753	0.999995
chr1_175871000_175907999	1006.88	-0.0196688	0.162756	-0.120849	0.903811	0.999995
chr1_175950000_175977999	737.547	0.0279197	0.170861	0.163406	0.870199	0.999995
chr1_176045000_176049999	185.12	0.0633044	0.18575	0.340805	0.733251	0.999995
chr1_176056000_176075999	509.037	-0.103384	0.199669	-0.517777	0.604614	0.999995
chr1_176090000_176097999	204.417	0.0340743	0.180872	0.188389	0.850572	0.999995
chr1_176126000_176129999	151.775	0.0159081	0.214298	0.0742338	0.940824	0.999995
chr1_176201000_176208999	194.781	0.00712838	0.159796	0.0446093	0.964419	0.999995
chr1_176216000_176331999	3241.95	-0.0185337	0.159871	-0.11593	0.907708	0.999995
chr1_176346000_176434999	1929.83	-0.0057011	0.15872	-0.0359192	0.971347	0.999995
chr1_176466000_176521999	1151.42	-0.0180579	0.157242	-0.114842	0.90857	0.999995
chr1_176529000_176654999	2736.64	-0.0363541	0.163402	-0.222482	0.823939	0.999995
chr1_176685000_176834999	2883.43	-0.0211822	0.157974	-0.134086	0.893334	0.999995
chr1_176868000_176926999	1076.8	-0.0165014	0.157142	-0.105009	0.916368	0.999995
chr1_176934000_177903999	22352.3	-0.0149556	0.157046	-0.0952304	0.924132	0.999995
chr1_177927000_178023999	2068.29	-0.0229511	0.160477	-0.143018	0.886276	0.999995
chr1_178030000_178123999	1922.04	-0.0540843	0.175465	-0.308235	0.757904	0.999995
chr1_178142000_178247999	2398.28	-0.0306885	0.170226	-0.18028	0.856932	0.999995
chr1_178284000_178291999	267.894	0.0156138	0.162805	0.0959048	0.923596	0.999995
chr1_178315000_178329999	288.078	-0.0198548	0.167832	-0.118301	0.905829	0.999995
chr1_178372000_178389999	380.625	-0.0564807	0.16985	-0.332533	0.739487	0.999995
chr1_178522000_178536999	322.571	-0.0529355	0.156191	-0.338916	0.734673	0.999995
chr1_178637000_178653999	344.689	-0.0222739	0.174599	-0.127571	0.898488	0.999995
chr1_178721000_178747999	729.105	-0.0128643	0.161953	-0.0794323	0.936689	0.999995
chr1_178766000_178774999	197.614	-0.0044166	0.177898	-0.0248266	0.980193	0.999995
chr1_178804000_178812999	268.902	-0.00732274	0.170045	-0.0430637	0.965651	0.999995
chr1_178892000_178894999	122.356	-0.0177386	0.174591	-0.101601	0.919074	0.999995
chr1_178944000_178966999	621.937	-0.00701213	0.158118	-0.0443474	0.964627	0.999995
chr1_179247000_179249999	97.8212	-0.0631304	0.167898	-0.376005	0.706913	0.999995
chr1_179359000_179412999	1380.75	-0.00979039	0.160131	-0.0611398	0.951248	0.999995
chr1_179419000_179602999	4206.06	-0.0274964	0.156142	-0.176099	0.860217	0.999995
chr1_179610000_179668999	1396.72	-0.0409994	0.163664	-0.25051	0.802193	0.999995
chr1_179681000_179693999	607.858	-0.0134219	0.169881	-0.0790074	0.937027	0.999995
chr1_179935000_179936999	63.3646	0.082648	0.172355	0.479523	0.631567	0.999995
chr1_180274000_180277999	115.694	0.0811452	0.177305	0.457659	0.647198	0.999995
chr1_180290000_180310999	494.508	0.00402163	0.161894	0.0248411	0.980182	0.999995
chr1_180345000_180366999	766.742	0.0472371	0.173586	0.272125	0.785526	0.999995
chr1_180420000_180434999	504.51	0.0688644	0.176651	0.389834	0.69666	0.999995
chr1_180556000_180558999	113.384	-0.0902521	0.17459	-0.516938	0.6052	0.999995
chr1_180620000_180655999	1151.81	0.012812	0.166508	0.076945	0.938667	0.999995
chr1_180663000_180721999	1863.05	6.24174e-05	0.163578	0.000381577	0.999696	0.999995
chr1_180723000_180731999	222.189	0.0285932	0.16454	0.173776	0.862041	0.999995
chr1_180799000_180809999	272.761	0.0712453	0.166558	0.427751	0.668833	0.999995
chr1_180836000_180841999	263.874	-0.00849452	0.164489	-0.051642	0.958814	0.999995
chr1_180914000_180917999	103.638	0.0760906	0.15897	0.478649	0.632188	0.999995
chr1_181131000_181134999	174.993	0.0281702	0.173799	0.162085	0.871239	0.999995
chr1_181163000_181170999	212.223	-0.00739272	0.160574	-0.0460393	0.963279	0.999995
chr1_181186000_181229999	943.054	-0.00720611	0.145795	-0.0494263	0.96058	0.999995
chr1_181235000_181265999	871.338	-0.02037	0.163061	-0.124923	0.900585	0.999995
chr1_181340000_181353999	283.6	-0.0293747	0.153742	-0.191066	0.848474	0.999995
chr1_181416000_181438999	419.318	-0.044305	0.158995	-0.278657	0.780508	0.999995
chr1_181493000_181512999	432.814	-0.0375115	0.161193	-0.232711	0.815985	0.999995
chr1_181566000_181597999	629.169	-0.0442947	0.147116	-0.301088	0.763347	0.999995
chr1_181620000_181631999	208.466	-0.0285471	0.159519	-0.178958	0.857971	0.999995
chr1_181650000_181674999	514.653	-0.0309426	0.159328	-0.194207	0.846014	0.999995
chr1_181784000_181870999	2248.91	-0.0247338	0.161709	-0.152953	0.878436	0.999995
chr1_181876000_181893999	347.724	-0.0434822	0.153303	-0.283636	0.776689	0.999995
chr1_181910000_181950999	1195.19	-0.037541	0.15972	-0.235042	0.814176	0.999995
chr1_181971000_181990999	501.396	-0.029054	0.163872	-0.177297	0.859275	0.999995
chr1_182005000_182016999	407.158	-0.126434	0.167316	-0.755656	0.449855	0.999995
chr1_182102000_182104999	150.845	-0.0261725	0.175501	-0.14913	0.881451	0.999995
chr1_182126000_182130999	212.476	-0.0620167	0.181484	-0.341719	0.732562	0.999995
chr1_182186000_182194999	291.288	-0.0228906	0.16496	-0.138765	0.889636	0.999995
chr1_182406000_182409999	105.861	-0.0758099	0.167898	-0.451522	0.651613	0.999995
chr1_182430000_182452999	649.887	-0.0356893	0.16998	-0.209962	0.833697	0.999995
chr1_182465000_182506999	1026.48	-0.0814689	0.164828	-0.494267	0.621118	0.999995
chr1_182512000_182527999	289.13	-0.0512253	0.144992	-0.353297	0.723866	0.999995
chr1_182660000_182663999	129.075	-0.0196142	0.166223	-0.117999	0.906069	0.999995
chr1_182880000_182891999	236.537	-0.0925037	0.159664	-0.579365	0.562343	0.999995
chr1_182900000_182912999	286.842	-0.0251267	0.161049	-0.156019	0.876018	0.999995
chr1_182949000_182955999	152.483	-0.00330073	0.162593	-0.0203005	0.983804	0.999995
chr1_182974000_182995999	465.036	-0.0654121	0.167554	-0.390393	0.696246	0.999995
chr1_183379000_183399999	367.24	-0.0584539	0.146693	-0.398479	0.690277	0.999995
chr1_183626000_183632999	164.604	-0.0720808	0.179791	-0.400913	0.688484	0.999995
chr1_183640000_183641999	86.3276	0.00800091	0.186819	0.0428271	0.965839	0.999995
chr1_183711000_183748999	1001.59	-0.0241497	0.156512	-0.154299	0.877374	0.999995
chr1_183756000_183778999	469.15	-0.026486	0.1571	-0.168593	0.866117	0.999995
chr1_184069000_184076999	231.586	0.0206143	0.169477	0.121634	0.903189	0.999995
chr1_184092000_184106999	362.227	-0.0135988	0.166259	-0.0817926	0.934812	0.999995
chr1_184139000_184161999	356.956	-0.0170666	0.16698	-0.102208	0.918592	0.999995
chr1_184198000_184205999	194.445	0.013873	0.157772	0.0879304	0.929932	0.999995
chr1_184256000_184262999	186.872	-0.0173579	0.159478	-0.108842	0.913328	0.999995
chr1_184296000_184325999	566.074	-0.0396224	0.16507	-0.240033	0.810305	0.999995
chr1_184644000_184651999	233.188	0.0016267	0.171239	0.00949958	0.992421	0.999995
chr1_184750000_184758999	241.252	0.0439609	0.168444	0.260982	0.794106	0.999995
chr1_184814000_184820999	228.094	0.048145	0.154164	0.312298	0.754814	0.999995
chr1_184962000_184979999	518.53	-0.0285883	0.170601	-0.167574	0.866918	0.999995
chr1_184994000_185000999	243.47	-0.0149394	0.170547	-0.087597	0.930197	0.999995
chr1_185073000_185080999	274.82	-0.0262576	0.170486	-0.154016	0.877597	0.999995
chr1_185164000_185169999	194.31	-0.0111969	0.167103	-0.0670058	0.946577	0.999995
chr1_185178000_185180999	109.621	-0.0305518	0.17134	-0.178311	0.858479	0.999995
chr1_185221000_185226999	252.64	-0.00202139	0.170714	-0.0118408	0.990553	0.999995
chr1_185329000_185333999	169.417	0.00204915	0.182937	0.0112014	0.991063	0.999995
chr1_185348000_185355999	253.401	-0.0255821	0.15631	-0.163662	0.869997	0.999995
chr1_185483000_185494999	348.006	-0.0376279	0.174218	-0.215981	0.829002	0.999995
chr1_185542000_185561999	617.722	-0.00426524	0.1655	-0.0257718	0.979439	0.999995
chr1_185577000_185592999	359.675	-0.00866599	0.177314	-0.0488738	0.96102	0.999995
chr1_185603000_185621999	370.104	-0.0132282	0.169164	-0.0781974	0.937671	0.999995
chr1_185676000_185685999	319.025	-0.0185763	0.157434	-0.117994	0.906072	0.999995
chr1_185698000_185720999	595.761	-0.0745951	0.166752	-0.447342	0.654629	0.999995
chr1_185737000_185775999	884.014	-0.04011	0.162406	-0.246974	0.804928	0.999995
chr1_185789000_185807999	312.856	-0.0637494	0.16305	-0.39098	0.695812	0.999995
chr1_185830000_185875999	976.109	-0.00289624	0.163101	-0.0177574	0.985832	0.999995
chr1_185995000_186013999	409.456	-0.0424679	0.172632	-0.246002	0.80568	0.999995
chr1_186126000_186150999	557.301	-0.0178202	0.159572	-0.111675	0.911081	0.999995
chr1_186185000_186203999	356.074	-0.0491803	0.158011	-0.311247	0.755613	0.999995
chr1_186211000_186240999	688.383	-0.0125116	0.155813	-0.0802986	0.936	0.999995
chr1_186468000_186483999	406.999	-0.0177001	0.167923	-0.105406	0.916054	0.999995
chr1_186488000_186530999	1161.5	0.00300761	0.163885	0.018352	0.985358	0.999995
chr1_186539000_186575999	899.647	-0.03031	0.171344	-0.176895	0.859591	0.999995
chr1_186600000_186627999	532.566	-0.0220516	0.16845	-0.130909	0.895847	0.999995
chr1_186638000_186660999	431.333	-0.0510567	0.167828	-0.304221	0.76096	0.999995
chr1_186693000_186701999	230.671	0.0335889	0.161487	0.207998	0.835231	0.999995
chr1_186707000_186766999	1041.28	-0.0373215	0.176588	-0.211348	0.832615	0.999995
chr1_186973000_187013999	976.216	-0.0319446	0.165712	-0.192772	0.847137	0.999995
chr1_187041000_192156999	127641	-0.020849	0.173847	-0.119928	0.90454	0.999995
chr1_192158000_192233999	1651.47	-0.0214696	0.174044	-0.123357	0.901824	0.999995
chr1_192237000_192281999	936.734	-0.0394351	0.172833	-0.228169	0.819515	0.999995
chr1_192399000_192401999	102.25	-0.00678754	0.155193	-0.0437361	0.965115	0.999995
chr1_192450000_192456999	218.153	-0.0158618	0.168749	-0.0939963	0.925112	0.999995
chr1_192467000_192475999	291.545	-0.00718225	0.163709	-0.0438721	0.965006	0.999995
chr1_192590000_192592999	96.9756	0.0662651	0.163879	0.404354	0.685952	0.999995
chr1_192652000_192662999	248.124	0.0487445	0.162729	0.299544	0.764525	0.999995
chr1_192683000_192692999	310.114	-0.0802098	0.176	-0.455739	0.648578	0.999995
chr1_193174000_193177999	133.409	0.0838446	0.175897	0.47667	0.633597	0.999995
chr1_193283000_193314999	820.277	-0.0235003	0.162432	-0.144678	0.884965	0.999995
chr1_193349000_193357999	169.238	-0.0124803	0.161627	-0.0772169	0.938451	0.999995
chr1_193401000_193416999	420.881	0.0023384	0.153808	0.0152034	0.98787	0.999995
chr1_193608000_193631999	616.101	0.0392181	0.164423	0.23852	0.811478	0.999995
chr1_193682000_193694999	341.479	-0.0157739	0.165191	-0.0954892	0.923926	0.999995
chr1_193743000_193765999	373.303	-0.00214782	0.154087	-0.0139391	0.988879	0.999995
chr1_193770000_193814999	1026.1	-0.012194	0.165807	-0.0735432	0.941374	0.999995
chr1_193831000_193854999	587.649	-0.0369409	0.169176	-0.218358	0.82715	0.999995
chr1_193912000_193928999	348.842	0.00648829	0.165041	0.0393131	0.968641	0.999995
chr1_193943000_194007999	1517.81	-0.00505003	0.164223	-0.0307511	0.975468	0.999995
chr1_194126000_194128999	100.054	-0.0603426	0.191001	-0.315929	0.752057	0.999995
chr1_194227000_194248999	487.183	-0.0167658	0.166198	-0.100878	0.919647	0.999995
chr1_194282000_194285999	119.908	0.0336019	0.169064	0.198753	0.842456	0.999995
chr1_194356000_194433999	1614.96	-0.0191034	0.162071	-0.117871	0.90617	0.999995
chr1_194453000_194668999	4439.14	-0.016399	0.167905	-0.0976684	0.922196	0.999995
chr1_194678000_194788999	2140.84	-0.0318413	0.170674	-0.186562	0.852004	0.999995
chr1_194822000_195128999	6254.03	-0.0161307	0.170066	-0.0948496	0.924434	0.999995
chr1_195137000_195160999	503.998	-0.0209233	0.164762	-0.126991	0.898948	0.999995
chr1_195173000_195684999	10948.1	-0.0154314	0.171982	-0.0897265	0.928505	0.999995
chr1_195693000_195727999	682.086	-0.0396396	0.175666	-0.225653	0.821471	0.999995
chr1_195735000_195796999	1264.15	-0.0493759	0.173908	-0.28392	0.776472	0.999995
chr1_195804000_195951999	3095.65	-0.0260332	0.17384	-0.149754	0.880959	0.999995
chr1_195960000_196095999	2873.4	-0.0269393	0.171203	-0.157353	0.874967	0.999995
chr1_196126000_196293999	3484.4	-0.0422512	0.17411	-0.242669	0.808262	0.999995
chr1_196305000_196339999	636.831	-0.0373942	0.182338	-0.205082	0.837508	0.999995
chr1_196412000_196546999	2895.2	-0.0408197	0.172896	-0.236094	0.81336	0.999995
chr1_196559000_196605999	945.805	-0.0419355	0.163863	-0.255918	0.798014	0.999995
chr1_196656000_196687999	618.231	-0.0500147	0.167015	-0.299462	0.764588	0.999995
chr1_196695000_196787999	1705.42	-0.153874	0.176571	-0.871454	0.383507	0.999995
chr1_196818000_196926999	2314.58	-0.0131123	0.161079	-0.0814033	0.935121	0.999995
chr1_196955000_196960999	157.251	0.000945052	0.166489	0.00567636	0.995471	0.999995
chr1_197035000_197052999	437.428	-0.048121	0.169684	-0.283591	0.776724	0.999995
chr1_197174000_197186999	411.377	-0.0362008	0.176563	-0.20503	0.837548	0.999995
chr1_197258000_197270999	302.706	-0.0520878	0.16734	-0.311268	0.755597	0.999995
chr1_197500000_197503999	99.735	0.0138559	0.171013	0.0810227	0.935424	0.999995
chr1_197532000_197545999	390.809	0.0359134	0.177007	0.202893	0.839219	0.999995
chr1_197594000_197603999	242.838	0.0619307	0.173203	0.357561	0.720672	0.999995
chr1_197669000_197682999	391.061	0.0240833	0.165156	0.145821	0.884063	0.999995
chr1_197692000_197697999	236.262	0.0483865	0.176958	0.273435	0.784519	0.999995
chr1_197762000_197782999	544.522	-0.0524899	0.159203	-0.329703	0.741624	0.999995
chr1_197791000_197809999	363.56	-0.00800075	0.167932	-0.0476428	0.962001	0.999995
chr1_197844000_197866999	490.319	-0.0457184	0.165803	-0.275739	0.782748	0.999995
chr1_197969000_197985999	368.857	-0.0279246	0.160849	-0.173608	0.862174	0.999995
chr1_198040000_198049999	195.153	0.0201703	0.163931	0.123041	0.902075	0.999995
chr1_198180000_198187999	224.604	0.0826655	0.165771	0.498671	0.618011	0.999995
chr1_198195000_198197999	104.284	0.0516037	0.171717	0.300516	0.763783	0.999995
chr1_198218000_198220999	88.2014	0.0493976	0.180867	0.273115	0.784765	0.999995
chr1_198278000_198283999	161.383	0.0547174	0.175453	0.311863	0.755145	0.999995
chr1_198336000_198346999	278.237	-0.0314524	0.165896	-0.189591	0.84963	0.999995
chr1_198373000_198388999	293.603	-0.0823754	0.16783	-0.490826	0.62355	0.999995
chr1_198442000_198448999	198.641	-0.00648574	0.170319	-0.0380798	0.969624	0.999995
chr1_198469000_198476999	203.767	-0.0165202	0.217845	-0.0758346	0.939551	0.999995
chr1_198549000_198563999	410.017	-0.0316358	0.177984	-0.177745	0.858923	0.999995
chr1_198761000_198767999	204.033	0.00990333	0.169259	0.05851	0.953342	0.999995
chr1_198777000_198792999	433.896	-0.00539682	0.170073	-0.0317324	0.974685	0.999995
chr1_198992000_199001999	220.062	0.0155204	0.159275	0.0974438	0.922374	0.999995
chr1_199015000_199026999	322.117	0.0107607	0.167211	0.064354	0.948688	0.999995
chr1_199074000_199078999	147.853	0.0234259	0.177713	0.131819	0.895128	0.999995
chr1_199218000_199227999	220.922	-0.00115357	0.176089	-0.00655107	0.994773	0.999995
chr1_199307000_199345999	860.152	-0.0244627	0.165012	-0.148248	0.882147	0.999995
chr1_199376000_199396999	488.678	-0.0416605	0.170402	-0.244484	0.806856	0.999995
chr1_199431000_199473999	947.369	-0.0436026	0.165919	-0.262794	0.792709	0.999995
chr1_199493000_199515999	659.609	-0.0413006	0.165889	-0.248966	0.803387	0.999995
chr1_199562000_199579999	512.803	-0.0201857	0.165218	-0.122176	0.902759	0.999995
chr1_199592000_199628999	909.05	-0.0761378	0.16553	-0.459962	0.645543	0.999995
chr1_199677000_199688999	396.654	-0.0260481	0.169086	-0.154052	0.877569	0.999995
chr1_199700000_199701999	85.4206	-0.0503142	0.180099	-0.279371	0.77996	0.999995
chr1_199728000_199743999	400.429	0.00876026	0.161256	0.0543251	0.956676	0.999995
chr1_199792000_199808999	344.704	-0.0565823	0.164675	-0.343599	0.731148	0.999995
chr1_199837000_199856999	398.347	-0.00812845	0.167527	-0.0485203	0.961302	0.999995
chr1_200155000_200160999	183.446	0.0529782	0.159576	0.331994	0.739894	0.999995
chr1_200762000_200768999	153.849	0.00485155	0.167149	0.0290253	0.976844	0.999995
chr1_200909000_200916999	172.524	-0.0170275	0.180681	-0.0942407	0.924918	0.999995
chr1_201200000_201209999	337.691	0.014588	0.170173	0.0857243	0.931686	0.999995
chr1_201738000_201741999	151.708	-0.0521874	0.16116	-0.323823	0.746072	0.999995
chr1_202230000_202232999	91.9553	-0.015481	0.17789	-0.0870258	0.930651	0.999995
chr1_202646000_202647999	80.7982	-0.0987945	0.184694	-0.53491	0.592712	0.999995
chr1_203062000_203074999	401.388	-0.0093418	0.174861	-0.0534241	0.957394	0.999995
chr1_203202000_203228999	661.548	-0.0446353	0.167879	-0.265877	0.790334	0.999995
chr1_203359000_203367999	189.729	-0.0101972	0.172635	-0.0590683	0.952898	0.999995
chr1_203376000_203386999	311.585	-0.0310576	0.158086	-0.19646	0.84425	0.999995
chr1_203861000_203869999	235.678	0.0467446	0.172978	0.270234	0.78698	0.999995
chr1_203920000_203951999	956.318	-0.0208662	0.164882	-0.126552	0.899295	0.999995
chr1_204135000_204149999	498.841	-0.0510869	0.16696	-0.305984	0.759617	0.999995
chr1_204705000_204709999	203.137	-0.0556241	0.206072	-0.269925	0.787218	0.999995
chr1_205124000_205127999	130.083	0.0976623	0.165938	0.588548	0.556164	0.999995
chr1_205364000_205376999	257.825	0.0258064	0.164784	0.156608	0.875554	0.999995
chr1_205441000_205445999	158.241	-0.0292996	0.165236	-0.17732	0.859257	0.999995
chr1_205522000_205531999	316.15	-0.0334128	0.173256	-0.192852	0.847075	0.999995
chr1_205821000_205831999	268.368	-0.0102604	0.166579	-0.0615949	0.950885	0.999995
chr1_205838000_205874999	994.36	-0.0567289	0.165796	-0.342161	0.73223	0.999995
chr1_206215000_206221999	240.501	-0.085414	0.184241	-0.463599	0.642935	0.999995
chr1_206493000_206506999	309.508	0.0216536	0.169471	0.127771	0.89833	0.999995
chr1_206542000_206551999	236.64	0.00903879	0.166501	0.0542868	0.956707	0.999995
chr1_207045000_207053999	322.539	-0.0319134	0.179231	-0.178058	0.858677	0.999995
chr1_207296000_207343999	1138.69	-0.0385795	0.17085	-0.225809	0.82135	0.999995
chr1_207360000_207388999	762.604	-0.0116074	0.162723	-0.0713322	0.943133	0.999995
chr1_207426000_207437999	264.417	-0.0201582	0.172804	-0.116654	0.907135	0.999995
chr1_207464000_207466999	101.126	0.00637921	0.165858	0.0384619	0.969319	0.999995
chr1_207556000_207566999	305.665	-0.0366578	0.175313	-0.209099	0.834371	0.999995
chr1_207834000_207842999	233.056	-0.0467464	0.165454	-0.282535	0.777533	0.999995
chr1_207887000_207910999	554.849	0.00314399	0.160373	0.0196042	0.984359	0.999995
chr1_207938000_207947999	174.922	0.0557442	0.179925	0.309819	0.756699	0.999995
chr1_208104000_208109999	145.442	0.0964557	0.172195	0.560153	0.575375	0.999995
chr1_208598000_208637999	810.275	-0.00667599	0.158238	-0.0421897	0.966347	0.999995
chr1_208786000_208801999	420.955	-0.00677558	0.158359	-0.0427861	0.965872	0.999995
chr1_208848000_208935999	1947.41	-0.0319161	0.160809	-0.198472	0.842676	0.999995
chr1_208994000_209157999	3155.08	-0.0190067	0.154228	-0.123238	0.901919	0.999995
chr1_209164000_209210999	953.547	-0.0291105	0.158054	-0.184181	0.853872	0.999995
chr1_209214000_209231999	366.341	-0.017923	0.152553	-0.117487	0.906474	0.999995
chr1_209285000_209373999	1934.64	-0.00612645	0.158109	-0.0387482	0.969091	0.999995
chr1_209387000_209412999	552.12	0.00107097	0.149349	0.00717096	0.994278	0.999995
chr1_209426000_209505999	1557.8	-0.0256606	0.160731	-0.159649	0.873158	0.999995
chr1_209624000_209657999	665.126	-0.027479	0.155401	-0.176826	0.859645	0.999995
chr1_209667000_209685999	541.889	-0.0335126	0.171006	-0.195973	0.844631	0.999995
chr1_210039000_210044999	160.129	-0.0245508	0.167005	-0.147006	0.883127	0.999995
chr1_210078000_210160999	1821.05	-0.0348988	0.161193	-0.216503	0.828595	0.999995
chr1_210196000_210231999	786.296	-0.0426728	0.16695	-0.255602	0.798258	0.999995
chr1_210238000_210305999	1257.3	-0.0426504	0.163228	-0.261293	0.793867	0.999995
chr1_210346000_210381999	767.161	-0.0328177	0.162341	-0.202153	0.839797	0.999995
chr1_210398000_210410999	233.767	-0.0586341	0.160083	-0.366273	0.714161	0.999995
chr1_210448000_210460999	397.366	-0.0220343	0.162322	-0.135744	0.892023	0.999995
chr1_210615000_210617999	89.683	0.0159995	0.178733	0.0895163	0.928672	0.999995
chr1_210780000_210792999	257.692	-0.0435048	0.154169	-0.28219	0.777798	0.999995
chr1_210930000_210950999	398.955	0.00283315	0.149992	0.0188887	0.98493	0.999995
chr1_210958000_210987999	462.397	-0.0387203	0.157012	-0.246607	0.805212	0.999995
chr1_210995000_211026999	659.177	-0.0184054	0.158012	-0.116481	0.907271	0.999995
chr1_211027000_211077999	1182.38	-0.025942	0.159993	-0.162145	0.871192	0.999995
chr1_211095000_211110999	381.859	-0.00620007	0.164645	-0.0376571	0.969961	0.999995
chr1_211124000_211254999	3105.33	-0.0151797	0.159588	-0.0951179	0.924221	0.999995
chr1_211324000_211353999	766.403	-0.0387181	0.164762	-0.234994	0.814213	0.999995
chr1_211575000_211589999	364.305	-0.030974	0.163055	-0.189961	0.84934	0.999995
chr1_211616000_211636999	474.408	-0.0227873	0.159148	-0.143184	0.886145	0.999995
chr1_212023000_212047999	463.865	-0.0399146	0.161989	-0.246403	0.80537	0.999995
chr1_212127000_212128999	77.4745	0.0869112	0.181199	0.479645	0.63148	0.999995
chr1_212229000_212231999	115.515	-0.0436536	0.184605	-0.23647	0.813068	0.999995
chr1_212563000_212571999	328.804	0.0159547	0.176153	0.0905729	0.927832	0.999995
chr1_212708000_212711999	129.12	-0.0379566	0.160122	-0.237048	0.81262	0.999995
chr1_212939000_212945999	262.604	0.0144846	0.175225	0.0826625	0.93412	0.999995
chr1_212997000_213001999	186.211	-0.0139801	0.166413	-0.0840082	0.93305	0.999995
chr1_213017000_213025999	256.682	0.0121344	0.174018	0.0697307	0.944408	0.999995
chr1_213071000_213079999	333.019	-0.00926793	0.16879	-0.0549082	0.956212	0.999995
chr1_213198000_213211999	268.595	-0.0735578	0.14527	-0.506352	0.61261	0.999995
chr1_213280000_213290999	203.689	0.0606332	0.167492	0.362007	0.717347	0.999995
chr1_213354000_213380999	707.488	0.0161102	0.164599	0.0978754	0.922031	0.999995
chr1_213386000_213392999	201.771	0.0541439	0.165691	0.326777	0.743837	0.999995
chr1_213439000_213441999	106.78	0.00731347	0.185332	0.0394613	0.968523	0.999995
chr1_213468000_213478999	233.337	-0.0500888	0.162085	-0.309027	0.757301	0.999995
chr1_213556000_213577999	301.889	-0.0438223	0.155467	-0.281875	0.778039	0.999995
chr1_213632000_213636999	152.508	0.0326348	0.17596	0.185467	0.852863	0.999995
chr1_213655000_213719999	1279.84	-0.0230546	0.152824	-0.150858	0.880088	0.999995
chr1_213720000_213768999	954.101	0.00106733	0.152963	0.00697768	0.994433	0.999995
chr1_213781000_213820999	894.8	-0.0426934	0.160849	-0.265425	0.790682	0.999995
chr1_213843000_213944999	2114.38	-0.0149518	0.152595	-0.0979833	0.921946	0.999995
chr1_213954000_214016999	1188.63	-0.0217066	0.156449	-0.138745	0.889651	0.999995
chr1_214096000_214170999	1498.93	-0.0401078	0.158407	-0.253195	0.800118	0.999995
chr1_214219000_214279999	1240.91	-0.00144779	0.160245	-0.00903481	0.992791	0.999995
chr1_214288000_214308999	471.331	-0.0750582	0.160639	-0.467249	0.640322	0.999995
chr1_214348000_214358999	243.41	-0.0307899	0.154433	-0.199373	0.841971	0.999995
chr1_214746000_214752999	265.027	-0.0177664	0.157582	-0.112744	0.910233	0.999995
chr1_214870000_215197999	6938.49	-0.0126152	0.163786	-0.077022	0.938606	0.999995
chr1_215199000_215265999	1280.98	-0.0524634	0.172592	-0.303973	0.761148	0.999995
chr1_215274000_215689999	9654.31	-0.0220125	0.16631	-0.132359	0.894701	0.999995
chr1_215697000_215739999	858.424	-0.030505	0.167949	-0.181633	0.855871	0.999995
chr1_215802000_217578999	40193.1	-0.0285909	0.167796	-0.170391	0.864703	0.999995
chr1_217612000_217616999	153.959	0.053724	0.171948	0.312443	0.754704	0.999995
chr1_217637000_217640999	141.586	-0.00653744	0.18125	-0.0360687	0.971228	0.999995
chr1_217719000_217722999	109.561	0.121169	0.168105	0.720792	0.471037	0.999995
chr1_217853000_217893999	896.847	-0.0301507	0.162936	-0.185046	0.853193	0.999995
chr1_217932000_218341999	9198.8	-0.0211686	0.16224	-0.130477	0.896189	0.999995
chr1_218589000_218606999	339.472	-0.0336703	0.161025	-0.2091	0.83437	0.999995
chr1_218672000_218688999	360.664	-0.0288758	0.145717	-0.198164	0.842917	0.999995
chr1_218728000_218740999	265.609	-0.0153718	0.162138	-0.0948071	0.924468	0.999995
chr1_218744000_218895999	3147.82	-0.0241989	0.161094	-0.150216	0.880594	0.999995
chr1_218897000_219035999	2915.34	-0.0130156	0.163651	-0.0795327	0.936609	0.999995
chr1_219041000_219167999	2583.55	-0.0165248	0.161509	-0.102315	0.918507	0.999995
chr1_219170000_219297999	2778.76	-0.0195785	0.16673	-0.117427	0.906522	0.999995
chr1_219418000_219437999	495.416	-0.0365326	0.17477	-0.209032	0.834423	0.999995
chr1_219458000_219540999	1811.87	-0.0145939	0.15808	-0.09232	0.926444	0.999995
chr1_219564000_219576999	390.482	-0.0158887	0.165413	-0.0960544	0.923477	0.999995
chr1_219617000_219649999	635.934	-0.0373533	0.162969	-0.229204	0.81871	0.999995
chr1_219744000_219970999	4638.12	-0.0204153	0.158889	-0.128488	0.897763	0.999995
chr1_219992000_220050999	1354.87	-0.0410277	0.1592	-0.257711	0.79663	0.999995
chr1_220056000_220072999	394.791	-0.0148303	0.160115	-0.0926229	0.926203	0.999995
chr1_220111000_220124999	328.892	-0.0368034	0.155369	-0.236877	0.812752	0.999995
chr1_220418000_220438999	544.398	0.0557047	0.174307	0.319579	0.749288	0.999995
chr1_220532000_220579999	903.978	-0.0250759	0.154597	-0.162202	0.871147	0.999995
chr1_220614000_220641999	516.556	-0.016387	0.152764	-0.10727	0.914575	0.999995
chr1_220684000_220726999	915.32	-0.0425091	0.159563	-0.26641	0.789923	0.999995
chr1_220739000_220753999	353.117	-0.0155122	0.161656	-0.095958	0.923554	0.999995
chr1_220779000_220785999	186.004	-0.0411321	0.165868	-0.247981	0.804149	0.999995
chr1_220842000_220844999	105.772	-0.00528652	0.17072	-0.030966	0.975297	0.999995
chr1_220887000_220891999	143.501	-0.0456517	0.16162	-0.282463	0.777588	0.999995
chr1_221004000_221071999	1417.31	-0.0335989	0.160583	-0.209231	0.834268	0.999995
chr1_221107000_221193999	1684.59	-0.028336	0.162809	-0.174044	0.861831	0.999995
chr1_221218000_221234999	350.816	-0.041717	0.176118	-0.236869	0.812758	0.999995
chr1_221264000_221324999	1172.01	-0.0597362	0.17295	-0.345396	0.729797	0.999995
chr1_221344000_221345999	79.7828	0.0290009	0.168677	0.171932	0.863491	0.999995
chr1_221368000_221372999	137.498	0.0217742	0.168603	0.129145	0.897243	0.999995
chr1_221381000_221407999	560.649	-0.0237032	0.159661	-0.148459	0.88198	0.999995
chr1_221419000_221438999	470.585	-0.0384118	0.157153	-0.244422	0.806904	0.999995
chr1_221490000_221512999	456.73	-0.0265952	0.156575	-0.169856	0.865123	0.999995
chr1_221556000_221585999	702.673	-0.0452066	0.161466	-0.279976	0.779496	0.999995
chr1_221592000_221602999	239.777	0.0312238	0.174729	0.178699	0.858174	0.999995
chr1_221634000_221642999	204.576	-0.0565494	0.170647	-0.331382	0.740356	0.999995
chr1_221670000_221680999	258.1	-0.0444367	0.161586	-0.275004	0.783313	0.999995
chr1_222116000_222130999	322.365	-0.024409	0.151082	-0.161562	0.871651	0.999995
chr1_222236000_222249999	282.651	-0.0126679	0.156799	-0.0807905	0.935609	0.999995
chr1_222255000_222259999	118.729	-0.0419018	0.175964	-0.238127	0.811782	0.999995
chr1_222306000_222323999	402.077	-0.0444422	0.167759	-0.264917	0.791073	0.999995
chr1_222330000_222373999	882.489	-0.0200296	0.156269	-0.128174	0.898011	0.999995
chr1_222391000_222408999	364.752	0.0106959	0.160983	0.0664414	0.947026	0.999995
chr1_222453000_222474999	535.906	-0.0361232	0.162086	-0.222865	0.823641	0.999995
chr1_222514000_222542999	622.212	0.00420857	0.160084	0.0262897	0.979026	0.999995
chr1_222551000_222607999	1258.57	0.00817036	0.157343	0.0519271	0.958587	0.999995
chr1_222630000_222632999	119.278	-0.000601502	0.158664	-0.00379105	0.996975	0.999995
chr1_222931000_222944999	338.092	-0.0495693	0.165574	-0.299379	0.764651	0.999995
chr1_223025000_223032999	225.944	0.0434478	0.174987	0.248292	0.803909	0.999995
chr1_223043000_223054999	243.17	0.0294522	0.159152	0.185057	0.853185	0.999995
chr1_223087000_223093999	206.597	0.0162184	0.16506	0.0982574	0.921728	0.999995
chr1_223272000_223275999	146.736	0.0217685	0.164179	0.13259	0.894518	0.999995
chr1_223341000_223346999	187.859	-0.026539	0.171811	-0.154467	0.877242	0.999995
chr1_223391000_223393999	109.314	0.00117402	0.15673	0.00749071	0.994023	0.999995
chr1_223452000_223459999	205.34	-0.0214603	0.16432	-0.1306	0.896091	0.999995
chr1_223470000_223479999	207.427	-0.022654	0.15061	-0.150415	0.880437	0.999995
chr1_223488000_223498999	178.667	-0.00066942	0.166286	-0.00402572	0.996788	0.999995
chr1_223539000_223550999	364.679	-0.0293223	0.159379	-0.183978	0.854031	0.999995
chr1_223560000_223585999	615.271	-0.0483107	0.156255	-0.309179	0.757185	0.999995
chr1_223611000_223631999	530.41	-0.00153463	0.146266	-0.010492	0.991629	0.999995
chr1_223728000_223732999	94.4989	0.0571364	0.172616	0.331002	0.740643	0.999995
chr1_223821000_223830999	293.582	-0.00616212	0.15913	-0.0387237	0.969111	0.999995
chr1_223861000_223864999	129.056	0.042922	0.165866	0.258775	0.795809	0.999995
chr1_223955000_223956999	52.4669	-0.0523309	0.173702	-0.301269	0.76321	0.999995
chr1_224526000_224534999	265.354	0.0411421	0.163657	0.251393	0.801511	0.999995
chr1_224748000_224776999	500.165	-0.0507932	0.170611	-0.297713	0.765923	0.999995
chr1_224945000_224954999	204.716	0.00658653	0.154882	0.0425261	0.966079	0.999995
chr1_224986000_225032999	1154.33	-0.0410415	0.16015	-0.256269	0.797743	0.999995
chr1_225045000_225056999	254.516	-0.0602028	0.157258	-0.382828	0.701847	0.999995
chr1_225063000_225106999	1023.86	-0.036167	0.16015	-0.225832	0.821332	0.999995
chr1_225115000_225143999	905.304	-0.0218728	0.16795	-0.130234	0.896382	0.999995
chr1_225161000_225225999	1703.79	-0.00951127	0.169321	-0.0561729	0.955204	0.999995
chr1_225235000_225303999	1685.94	-0.0107425	0.164643	-0.0652472	0.947977	0.999995
chr1_225311000_225337999	572.912	0.0115208	0.158548	0.0726647	0.942073	0.999995
chr1_225350000_225470999	3164.32	-0.0168768	0.164772	-0.102425	0.918419	0.999995
chr1_225479000_225487999	390.74	-0.0512756	0.176798	-0.290024	0.771798	0.999995
chr1_225534000_225537999	151.797	-0.0394553	0.186998	-0.210993	0.832893	0.999995
chr1_226447000_226449999	101.259	0.0437781	0.177698	0.246363	0.805401	0.999995
chr1_226527000_226530999	105.482	-0.016173	0.164535	-0.0982953	0.921698	0.999995
chr1_227112000_227124999	366.342	-0.00423329	0.164339	-0.0257594	0.979449	0.999995
chr1_227270000_227272999	105.913	-0.0253184	0.177236	-0.142851	0.886408	0.999995
chr1_227395000_227398999	140.241	-0.0225179	0.177765	-0.126672	0.8992	0.999995
chr1_227427000_227437999	227.511	-0.073686	0.175882	-0.418952	0.675251	0.999995
chr1_227520000_227530999	198.376	0.00145355	0.16121	0.0090165	0.992806	0.999995
chr1_227588000_227604999	276.886	-0.000446223	0.154835	-0.00288194	0.997701	0.999995
chr1_227658000_227663999	124.481	0.0188136	0.139388	0.134973	0.892633	0.999995
chr1_227703000_227725999	837.565	-0.0452205	0.167919	-0.2693	0.787699	0.999995
chr1_227738000_227749999	385.898	-0.0402835	0.156601	-0.257237	0.796996	0.999995
chr1_227757000_227912999	8164.89	0.00146427	0.166134	0.0088138	0.992968	0.999995
chr1_227990000_228021999	944.96	-0.0132953	0.16418	-0.0809796	0.935458	0.999995
chr1_228051000_228065999	334.279	-0.0307146	0.157567	-0.19493	0.845447	0.999995
chr1_228172000_228186999	420.095	-0.0408153	0.16303	-0.250355	0.802313	0.999995
chr1_228384000_228388999	176.966	-0.0467396	0.170225	-0.274575	0.783642	0.999995
chr1_228420000_228450999	770.351	0.00448171	0.161561	0.0277401	0.977869	0.999995
chr1_228484000_228492999	310.004	0.0142755	0.156115	0.0914425	0.927141	0.999995
chr1_228499000_228512999	190.621	-0.000742175	0.146671	-0.00506014	0.995963	0.999995
chr1_228708000_228787999	4742.94	-0.137321	0.15995	-0.858524	0.390603	0.999995
chr1_228837000_228849999	283.266	0.0160357	0.166541	0.0962871	0.923293	0.999995
chr1_229216000_229220999	224.061	-0.018126	0.169181	-0.10714	0.914678	0.999995
chr1_229269000_229272999	138.893	-0.0162218	0.182642	-0.0888176	0.929227	0.999995
chr1_229378000_229380999	118.538	-0.00301816	0.175251	-0.0172219	0.98626	0.999995
chr1_229469000_229470999	76.7019	0.0306666	0.187602	0.163466	0.870151	0.999995
chr1_229489000_229502999	347.879	-0.0390406	0.162305	-0.240539	0.809913	0.999995
chr1_229558000_229568999	239.531	-0.0649989	0.15887	-0.409132	0.682443	0.999995
chr1_229818000_229822999	102.255	-0.165113	0.21823	-0.7566	0.449289	0.999995
chr1_229841000_229844999	135.059	-0.0963611	0.176831	-0.544932	0.5858	0.999995
chr1_229867000_229891999	643.337	-0.025139	0.167876	-0.149748	0.880964	0.999995
chr1_229922000_229972999	997.191	-0.0277996	0.155044	-0.179302	0.857701	0.999995
chr1_230036000_230037999	78.8918	-0.0814654	0.161485	-0.504477	0.613927	0.999995
chr1_230110000_230114999	166.096	-0.0285097	0.168088	-0.169612	0.865315	0.999995
chr1_230170000_230176999	188.643	-0.0241686	0.175118	-0.138013	0.89023	0.999995
chr1_230432000_230434999	89.0913	0.0349978	0.161429	0.2168	0.828364	0.999995
chr1_230514000_230516999	109.457	-0.027842	0.154425	-0.180294	0.856921	0.999995
chr1_230539000_230617999	1588.9	-0.025967	0.156104	-0.166344	0.867887	0.999995
chr1_230655000_230683999	686.087	-0.00697378	0.15552	-0.0448418	0.964233	0.999995
chr1_230717000_230736999	396.599	-0.0152295	0.161174	-0.0944912	0.924719	0.999995
chr1_230851000_230874999	432.085	-0.0314357	0.151331	-0.207729	0.835441	0.999995
chr1_230941000_230951999	333.075	-0.0747115	0.174221	-0.428831	0.668046	0.999995
chr1_231019000_231021999	89.9204	-0.0220633	0.152263	-0.144903	0.884787	0.999995
chr1_231137000_231147999	455.795	-0.0209517	0.175116	-0.119645	0.904765	0.999995
chr1_231179000_231183999	140.583	0.00885499	0.147952	0.0598505	0.952275	0.999995
chr1_231246000_231255999	273.908	0.0339737	0.162741	0.208759	0.834636	0.999995
chr1_231272000_231303999	578.998	-0.0341219	0.151979	-0.224518	0.822354	0.999995
chr1_231572000_231617999	1073.03	-0.0204646	0.160435	-0.127557	0.898499	0.999995
chr1_231631000_231641999	371.65	0.0450608	0.16278	0.27682	0.781918	0.999995
chr1_231781000_231810999	722.06	0.0169401	0.167083	0.101388	0.919243	0.999995
chr1_231821000_231824999	132.106	-0.00110195	0.166811	-0.00660599	0.994729	0.999995
chr1_231882000_231890999	221.349	-0.0243172	0.166607	-0.145955	0.883957	0.999995
chr1_232201000_232225999	560.316	-0.0476158	0.164957	-0.288655	0.772845	0.999995
chr1_232232000_232237999	138.587	0.018738	0.158805	0.117994	0.906073	0.999995
chr1_232257000_232281999	445.858	-0.0321474	0.155409	-0.206856	0.836122	0.999995
chr1_232327000_232343999	362.321	-0.0390664	0.159735	-0.24457	0.80679	0.999995
chr1_232442000_232454999	247.891	0.000264457	0.157469	0.00167942	0.99866	0.999995
chr1_232477000_232484999	224.437	-0.0346617	0.164395	-0.210844	0.833009	0.999995
chr1_232875000_232899999	556.6	-0.0322867	0.158877	-0.203219	0.838964	0.999995
chr1_232942000_232968999	599.604	-0.0371069	0.168529	-0.220182	0.82573	0.999995
chr1_233108000_233110999	103.768	0.140709	0.160709	0.87555	0.381275	0.999995
chr1_233179000_233187999	210.069	-0.0499664	0.166921	-0.299341	0.76468	0.999995
chr1_233200000_233210999	233.213	-0.0398928	0.16799	-0.237471	0.812291	0.999995
chr1_233299000_233314999	310.153	0.0267617	0.175754	0.152268	0.878976	0.999995
chr1_233329000_233332999	135.65	0.0458658	0.203582	0.225293	0.821751	0.999995
chr1_233539000_233571999	613.613	-0.0347407	0.16077	-0.216089	0.828919	0.999995
chr1_233615000_233754999	2685.02	-0.00180253	0.153982	-0.0117061	0.99066	0.999995
chr1_233764000_233791999	440.397	-0.0243195	0.152454	-0.159521	0.873259	0.999995
chr1_233832000_233865999	634.506	-0.0169014	0.152214	-0.111037	0.911587	0.999995
chr1_233874000_233917999	836.686	-0.0186882	0.162761	-0.11482	0.908588	0.999995
chr1_233929000_234102999	4075.53	-0.0299086	0.157476	-0.189925	0.849368	0.999995
chr1_234141000_234198999	1211.68	-0.0440705	0.154941	-0.284435	0.776077	0.999995
chr1_234322000_234335999	367.328	-0.0154305	0.174919	-0.0882154	0.929705	0.999995
chr1_234383000_234394999	251.044	-0.0505667	0.157027	-0.322025	0.747434	0.999995
chr1_234424000_234426999	112.738	-0.0576144	0.179266	-0.321391	0.747914	0.999995
chr1_234470000_234477999	312.217	-0.00659352	0.183485	-0.0359349	0.971334	0.999995
chr1_235545000_235551999	275.369	0.0253656	0.171144	0.148212	0.882175	0.999995
chr1_235751000_235757999	137.887	0.0326507	0.170651	0.19133	0.848267	0.999995
chr1_235832000_235841999	416.921	0.0038559	0.180304	0.0213855	0.982938	0.999995
chr1_236151000_236153999	99.4196	-0.00183069	0.175904	-0.0104074	0.991696	0.999995
chr1_236324000_236326999	134.272	0.046947	0.165911	0.282965	0.777203	0.999995
chr1_236349000_236368999	744.199	0.0174769	0.172413	0.101366	0.91926	0.999995
chr1_236420000_236426999	272.088	0.069604	0.182419	0.381561	0.702787	0.999995
chr1_236483000_236492999	305.356	-0.0645665	0.172022	-0.375338	0.707409	0.999995
chr1_236515000_236524999	192.121	0.00247474	0.153851	0.0160853	0.987166	0.999995
chr1_236532000_236545999	191.519	-0.0378613	0.168367	-0.224873	0.822078	0.999995
chr1_236775000_236796999	456.099	-0.0652159	0.161257	-0.404422	0.685902	0.999995
chr1_236874000_236878999	180.687	-0.0198692	0.147702	-0.134522	0.89299	0.999995
chr1_236939000_236949999	254.933	-0.0495814	0.163483	-0.303282	0.761675	0.999995
chr1_237071000_237159999	1726.51	-0.0328537	0.153474	-0.214067	0.830495	0.999995
chr1_237172000_237219999	925.673	-0.00401399	0.155842	-0.0257568	0.979451	0.999995
chr1_237224000_237267999	865.613	-0.0217451	0.153803	-0.141383	0.887568	0.999995
chr1_237275000_237316999	903.956	0.00365496	0.141991	0.0257408	0.979464	0.999995
chr1_237401000_237420999	368.397	0.0131981	0.147206	0.0896571	0.92856	0.999995
chr1_237468000_237488999	440.536	-0.0590542	0.15714	-0.375807	0.70706	0.999995
chr1_237558000_237595999	766.691	-0.0419908	0.167519	-0.250663	0.802075	0.999995
chr1_237669000_237693999	512.394	-0.0196165	0.160459	-0.122253	0.902699	0.999995
chr1_237733000_237833999	2205.21	0.0192492	0.157587	0.12215	0.90278	0.999995
chr1_237869000_237942999	1438.78	-0.0211403	0.164766	-0.128305	0.897908	0.999995
chr1_237976000_239461999	35031	-0.0120826	0.165895	-0.0728324	0.941939	0.999995
chr1_239638000_239674999	862.815	-0.0348347	0.16338	-0.213213	0.831161	0.999995
chr1_239776000_239793999	441.264	-0.00728984	0.16312	-0.0446901	0.964354	0.999995
chr1_239801000_239808999	261.802	-0.0201287	0.160288	-0.125578	0.900066	0.999995
chr1_240141000_240166999	678.875	-0.0106929	0.158501	-0.0674624	0.946214	0.999995
chr1_240171000_240188999	431.667	-0.0267417	0.162479	-0.164586	0.86927	0.999995
chr1_240195000_240308999	2200.45	-0.0310779	0.156727	-0.198293	0.842816	0.999995
chr1_240317000_240349999	703.875	-0.0417821	0.163897	-0.254929	0.798778	0.999995
chr1_240359000_241628999	28642.1	-0.0307751	0.161438	-0.190631	0.848815	0.999995
chr1_241734000_241746999	353.182	-0.0684512	0.176535	-0.387748	0.698202	0.999995
chr1_242203000_242222999	453.355	-0.0102028	0.155356	-0.0656737	0.947638	0.999995
chr1_242237000_242269999	553.603	-0.0255145	0.155718	-0.163851	0.869849	0.999995
chr1_242284000_242297999	299.416	0.0011177	0.16653	0.00671169	0.994645	0.999995
chr1_242307000_242345999	961.686	-0.0105739	0.162008	-0.0652677	0.947961	0.999995
chr1_242363000_242386999	458.561	-0.0358783	0.159218	-0.225341	0.821714	0.999995
chr1_242394000_242596999	4152.6	-0.0154595	0.154922	-0.0997886	0.920512	0.999995
chr1_242637000_242671999	713.828	-0.00920961	0.151941	-0.0606131	0.951667	0.999995
chr1_242673000_242955999	5646.07	-0.0201553	0.156916	-0.128446	0.897796	0.999995
chr1_242992000_243030999	789.479	-0.00229835	0.159213	-0.0144357	0.988482	0.999995
chr1_243042000_243075999	647.785	-0.0575991	0.156031	-0.369151	0.712015	0.999995
chr1_243091000_243140999	1152.58	-0.0336031	0.147858	-0.227266	0.820217	0.999995
chr1_243392000_243397999	276.074	0.0202887	0.204299	0.0993089	0.920893	0.999995
chr1_243455000_243465999	261.798	-0.0193424	0.174883	-0.110602	0.911932	0.999995
chr1_243536000_243538999	110.609	-0.0507178	0.188688	-0.268792	0.788089	0.999995
chr1_243740000_243755999	388.926	0.0206173	0.169765	0.121446	0.903338	0.999995
chr1_243764000_243771999	183.859	0.0434207	0.175624	0.247237	0.804725	0.999995
chr1_243783000_243793999	239.989	0.0504109	0.165352	0.304869	0.760466	0.999995
chr1_243822000_243827999	157.496	0.0490674	0.174148	0.281757	0.77813	0.999995
chr1_243970000_243989999	568.599	0.00297625	0.165377	0.0179968	0.985641	0.999995
chr1_244031000_244043999	300.921	-0.030819	0.17466	-0.176451	0.85994	0.999995
chr1_244564000_244568999	177.006	0.0981002	0.177085	0.553972	0.579598	0.999995
chr1_244646000_244745999	2885.75	-0.0267312	0.164845	-0.16216	0.87118	0.999995
chr1_245321000_245323999	95.9392	-0.146484	0.164033	-0.893018	0.371847	0.999995
chr1_245367000_245376999	270.183	-0.0496571	0.142003	-0.349691	0.726571	0.999995
chr1_245409000_245420999	240.58	0.00908765	0.156699	0.0579943	0.953753	0.999995
chr1_245428000_245448999	409.084	-0.0125473	0.159741	-0.0785479	0.937392	0.999995
chr1_245787000_245819999	870.31	-0.0330189	0.165947	-0.198973	0.842284	0.999995
chr1_245882000_245922999	1049.66	-0.0244799	0.163807	-0.149444	0.881203	0.999995
chr1_245979000_245988999	299.46	0.0384667	0.158825	0.242195	0.808629	0.999995
chr1_246394000_246408999	314.645	-0.105852	0.158129	-0.669404	0.503238	0.999995
chr1_246418000_246426999	251.651	-0.0218275	0.15801	-0.13814	0.89013	0.999995
chr1_246491000_246494999	125.3	0.0675916	0.178031	0.379663	0.704195	0.999995
chr1_246507000_246510999	95.3082	-0.241614	0.153973	-1.5692	0.116601	0.999995
chr1_246519000_246527999	277.21	0.0334164	0.156155	0.213994	0.830551	0.999995
chr1_246552000_246556999	117.405	-0.0353306	0.164869	-0.214295	0.830317	0.999995
chr1_246569000_246582999	256.148	0.0440147	0.15456	0.284775	0.775817	0.999995
chr1_246676000_246695999	451.939	-0.0301262	0.145157	-0.207542	0.835587	0.999995
chr1_246752000_246753999	61.4377	0.0941813	0.187177	0.503166	0.614848	0.999995
chr1_246856000_246858999	56.0933	0.111844	0.149353	0.748856	0.453944	0.999995
chr1_246873000_246885999	320.776	0.0131346	0.161963	0.0810964	0.935365	0.999995
chr1_246891000_246892999	75.816	-0.0555789	0.17214	-0.322871	0.746793	0.999995
chr1_246901000_246908999	191.065	-0.0128672	0.169692	-0.0758267	0.939557	0.999995
chr1_246991000_246993999	109.951	-0.0129861	0.169153	-0.0767714	0.938805	0.999995
chr1_247127000_247247999	5552.58	-0.0131843	0.165587	-0.0796218	0.936538	0.999995
chr1_247255000_247273999	855.862	-0.019323	0.168176	-0.114898	0.908526	0.999995
chr1_247283000_247371999	4320.27	-0.0156836	0.170232	-0.0921307	0.926594	0.999995
chr1_247380000_247442999	1830.06	-0.0281434	0.162036	-0.173686	0.862113	0.999995
chr1_247513000_247530999	280.492	-0.0557872	0.156186	-0.357184	0.720954	0.999995
chr1_247670000_247686999	328.655	0.0171985	0.157992	0.108857	0.913316	0.999995
chr1_247731000_247735999	167.866	0.0166127	0.156925	0.105864	0.91569	0.999995
chr1_247748000_247834999	1800.17	-0.0293006	0.1618	-0.181092	0.856296	0.999995
chr1_247850000_247980999	2995.88	-0.0216049	0.162754	-0.132745	0.894395	0.999995
chr1_248032000_248045999	248.651	-0.0519647	0.160153	-0.324469	0.745583	0.999995
chr1_248050000_248073999	475.505	-0.062594	0.16633	-0.376323	0.706677	0.999995
chr1_248107000_248404999	7911.1	-0.00392552	0.164785	-0.023822	0.980995	0.999995
chr1_248409000_248508999	2353.47	-0.023951	0.163888	-0.146142	0.883809	0.999995
chr1_248549000_248560999	289.692	-0.0555802	0.171584	-0.323924	0.745996	0.999995
chr1_248570000_248722999	3341.14	-0.0372675	0.159313	-0.233927	0.815042	0.999995
chr1_248831000_248840999	264.388	-0.0825341	0.161954	-0.509615	0.610321	0.999995
chr1_248875000_248898999	613.004	-0.0257468	0.162761	-0.158188	0.874309	0.999995
chr1_249058000_249076999	511.224	-0.0179142	0.170379	-0.105143	0.916262	0.999995
chr1_249086000_249098999	256.466	-0.000392625	0.203729	-0.00192719	0.998462	0.999995
chr1_249227000_249239999	221.101	-0.0253891	0.149681	-0.169621	0.865308	0.999995
chr10_61000_90999	787.505	0.00454332	0.168058	0.0270342	0.978432	0.999995
chr10_95000_111999	442.276	0.0102111	0.165783	0.061593	0.950887	0.999995
chr10_139000_152999	390.573	-0.0277012	0.157818	-0.175526	0.860666	0.999995
chr10_161000_171999	368.861	-0.0423109	0.167796	-0.252157	0.800919	0.999995
chr10_505000_513999	204.992	0.0531983	0.16206	0.328262	0.742713	0.999995
chr10_609000_616999	190.838	-0.0607131	0.147763	-0.410882	0.681159	0.999995
chr10_748000_769999	396.928	-0.0463435	0.153882	-0.301163	0.76329	0.999995
chr10_791000_817999	1061.27	-0.00711954	0.168325	-0.0422964	0.966262	0.999995
chr10_840000_847999	246.588	0.0220999	0.163603	0.135082	0.892547	0.999995
chr10_1017000_1027999	273.59	0.0491358	0.159863	0.307362	0.758568	0.999995
chr10_1183000_1193999	376.339	-0.0141861	0.172719	-0.0821339	0.93454	0.999995
chr10_1264000_1304999	818.53	-0.0258791	0.159075	-0.162685	0.870766	0.999995
chr10_1344000_1349999	209.269	0.00704373	0.173598	0.0405748	0.967635	0.999995
chr10_1471000_1474999	158.113	-0.0237668	0.181188	-0.131172	0.895639	0.999995
chr10_1660000_1661999	71.4768	0.0698353	0.16894	0.413374	0.679333	0.999995
chr10_1738000_1762999	458.279	0.00239821	0.145711	0.0164587	0.986868	0.999995
chr10_1781000_1819999	826.231	-0.00982242	0.153479	-0.0639985	0.948971	0.999995
chr10_1852000_1893999	912.778	-0.00305427	0.164246	-0.0185958	0.985164	0.999995
chr10_1899000_1944999	857.556	-0.0087773	0.15402	-0.0569882	0.954555	0.999995
chr10_2006000_2021999	285.892	-0.00653954	0.150769	-0.0433746	0.965403	0.999995
chr10_2066000_2120999	1036.59	-0.00320851	0.153749	-0.0208684	0.983351	0.999995
chr10_2129000_2149999	377.782	-0.00488546	0.156586	-0.0312	0.97511	0.999995
chr10_2187000_2333999	2900.5	-0.00721126	0.153844	-0.0468738	0.962614	0.999995
chr10_2339000_2389999	921.922	-0.00373505	0.156997	-0.0237906	0.98102	0.999995
chr10_2402000_2579999	3647.27	-0.00832457	0.158134	-0.0526425	0.958017	0.999995
chr10_2633000_2656999	484.547	0.0299278	0.145418	0.205806	0.836943	0.999995
chr10_2668000_2869999	3899.45	-0.055831	0.164264	-0.339886	0.733943	0.999995
chr10_2876000_2924999	712.823	-0.0983389	0.16463	-0.597333	0.550285	0.999995
chr10_3025000_3033999	155.8	-0.0489313	0.150362	-0.325422	0.744862	0.999995
chr10_3046000_3083999	534.272	-0.104416	0.163122	-0.640111	0.522101	0.999995
chr10_3396000_3406999	303.159	0.0668236	0.154972	0.431197	0.666325	0.999995
chr10_3413000_3429999	360.545	-0.03517	0.153494	-0.22913	0.818768	0.999995
chr10_3471000_3481999	182.73	-0.00133935	0.155056	-0.00863787	0.993108	0.999995
chr10_3588000_3590999	110.372	0.0497531	0.16141	0.30824	0.7579	0.999995
chr10_3645000_3655999	423.832	-0.0570029	0.177758	-0.320676	0.748456	0.999995
chr10_4082000_4085999	143.69	-0.00590389	0.166603	-0.0354369	0.971731	0.999995
chr10_4181000_4189999	234.425	-0.00189297	0.15718	-0.0120433	0.990391	0.999995
chr10_4368000_4382999	335.933	-0.0120552	0.159481	-0.0755904	0.939745	0.999995
chr10_4483000_4488999	244.111	-0.0521516	0.18073	-0.288561	0.772917	0.999995
chr10_4578000_4583999	165.15	0.0310248	0.17575	0.176528	0.859879	0.999995
chr10_4655000_4673999	460.707	0.00192538	0.164323	0.011717	0.990651	0.999995
chr10_4709000_4712999	108.11	-0.198283	0.254092	-0.780358	0.43518	0.999995
chr10_4933000_4942999	222.608	-0.0394913	0.171779	-0.229895	0.818173	0.999995
chr10_4964000_4979999	374.075	-0.0694488	0.165515	-0.419592	0.674784	0.999995
chr10_5065000_5137999	1505.04	-0.0252142	0.15687	-0.160734	0.872303	0.999995
chr10_5151000_5233999	2393.28	-0.0231453	0.162376	-0.142541	0.886653	0.999995
chr10_5239000_5309999	1775.61	-0.00856077	0.165082	-0.0518577	0.958642	0.999995
chr10_5344000_5354999	240.781	0.0175642	0.162203	0.108286	0.913769	0.999995
chr10_5430000_5435999	293.768	-0.0206068	0.174296	-0.118229	0.905886	0.999995
chr10_5452000_5462999	234.696	-0.0299406	0.178029	-0.168179	0.866443	0.999995
chr10_5582000_5585999	163.67	-0.0289194	0.205489	-0.140735	0.888079	0.999995
chr10_5713000_5716999	153.347	-0.0947803	0.182151	-0.520338	0.602828	0.999995
chr10_6033000_6037999	164.141	-0.0459478	0.180287	-0.254859	0.798832	0.999995
chr10_6397000_6423999	800.67	-0.0170213	0.171853	-0.0990456	0.921102	0.999995
chr10_6430000_6433999	135.827	0.035553	0.179057	0.198557	0.84261	0.999995
chr10_6490000_6501999	218.323	0.0490667	0.167902	0.292234	0.770108	0.999995
chr10_6846000_6854999	256.419	-0.00430117	0.161815	-0.0265809	0.978794	0.999995
chr10_6900000_6907999	224.837	-0.00962833	0.165803	-0.0580711	0.953692	0.999995
chr10_6946000_6951999	152.977	-0.0334898	0.166148	-0.201566	0.840256	0.999995
chr10_6978000_6979999	75.4426	-0.125524	0.16233	-0.773261	0.439368	0.999995
chr10_7089000_7092999	108.367	0.0873823	0.160686	0.543806	0.586575	0.999995
chr10_7100000_7105999	224.177	0.000816264	0.162891	0.00501111	0.996002	0.999995
chr10_7177000_7184999	242.586	0.0223807	0.161211	0.138828	0.889586	0.999995
chr10_7265000_7267999	131.08	0.0201812	0.165132	0.122212	0.902731	0.999995
chr10_7363000_7371999	268.425	0.0478451	0.160546	0.298015	0.765692	0.999995
chr10_7489000_7496999	215.057	-0.028583	0.16733	-0.170819	0.864366	0.999995
chr10_7545000_7552999	124.155	-0.0369563	0.163685	-0.225777	0.821375	0.999995
chr10_7679000_7684999	150.895	-0.0489364	0.158558	-0.308634	0.7576	0.999995
chr10_7723000_7735999	331.912	-0.0651033	0.179058	-0.363588	0.716166	0.999995
chr10_7900000_7904999	218.203	0.0345222	0.174518	0.197814	0.84319	0.999995
chr10_8037000_8047999	240.056	0.0536543	0.169126	0.317245	0.751058	0.999995
chr10_8075000_8095999	279.211	-0.00953347	0.149878	-0.0636083	0.949282	0.999995
chr10_8202000_8215999	367.591	-0.0807575	0.164901	-0.489732	0.624323	0.999995
chr10_8518000_8522999	137.256	-0.0534165	0.162194	-0.329336	0.741902	0.999995
chr10_8578000_8594999	361.001	-0.0369054	0.165525	-0.222959	0.823567	0.999995
chr10_8640000_8671999	710.954	-0.0466543	0.166224	-0.280671	0.778963	0.999995
chr10_8706000_8745999	769.597	-0.0172236	0.160461	-0.107338	0.914521	0.999995
chr10_8749000_8778999	640.182	-0.0518133	0.154753	-0.334812	0.737767	0.999995
chr10_8788000_8804999	280.503	-0.0229137	0.161629	-0.141767	0.887264	0.999995
chr10_8818000_8858999	883.151	0.00830669	0.159615	0.0520422	0.958495	0.999995
chr10_8874000_8892999	431.706	-0.00659624	0.172872	-0.0381567	0.969563	0.999995
chr10_8968000_9026999	1108.91	-0.0142174	0.164402	-0.08648	0.931085	0.999995
chr10_9075000_9099999	578.867	-0.0562085	0.168378	-0.333823	0.738513	0.999995
chr10_9188000_9219999	600.76	-0.0234824	0.169994	-0.138137	0.890132	0.999995
chr10_9404000_9422999	360.068	-0.0370597	0.156432	-0.236907	0.812729	0.999995
chr10_9440000_10172999	16204.6	-0.0234025	0.161595	-0.144822	0.884852	0.999995
chr10_10187000_10453999	5268.56	-0.0290465	0.153731	-0.188944	0.850137	0.999995
chr10_10464000_10516999	999.219	-0.0247535	0.159805	-0.154898	0.876901	0.999995
chr10_10535000_10552999	389.159	-0.0230755	0.150435	-0.153392	0.878089	0.999995
chr10_10564000_10662999	1740.55	-0.0394618	0.151052	-0.261247	0.793902	0.999995
chr10_10682000_10703999	507.674	-0.000788193	0.153227	-0.00514395	0.995896	0.999995
chr10_10713000_10719999	176.386	-0.0184498	0.18039	-0.102277	0.918536	0.999995
chr10_10722000_10744999	517.915	-0.0276919	0.161408	-0.171565	0.86378	0.999995
chr10_10789000_10794999	164.227	-0.0404386	0.17289	-0.233898	0.815064	0.999995
chr10_10870000_10890999	436.465	-0.040473	0.156662	-0.258346	0.79614	0.999995
chr10_10924000_10945999	431.398	-0.0517943	0.153261	-0.337948	0.735402	0.999995
chr10_11165000_11170999	153.313	-0.0129127	0.172587	-0.0748184	0.940359	0.999995
chr10_11346000_11350999	110.245	0.164694	0.153105	1.0757	0.282063	0.999995
chr10_11446000_11471999	464.409	-0.0171528	0.166138	-0.103244	0.917769	0.999995
chr10_11769000_11781999	305.417	0.0428372	0.155067	0.276249	0.782357	0.999995
chr10_12008000_12015999	148.921	0.00261466	0.180948	0.0144498	0.988471	0.999995
chr10_12562000_12566999	98.4573	0.00053185	0.149766	0.00355119	0.997167	0.999995
chr10_12893000_12904999	229.482	-0.0528567	0.151749	-0.348316	0.727603	0.999995
chr10_12921000_12937999	391.202	-0.029229	0.159977	-0.182708	0.855027	0.999995
chr10_12975000_13012999	774.423	-0.0350245	0.158226	-0.221357	0.824815	0.999995
chr10_13042000_13076999	812.638	-0.021901	0.154791	-0.141487	0.887485	0.999995
chr10_13112000_13135999	678.98	-0.0218213	0.156478	-0.139453	0.889092	0.999995
chr10_13185000_13199999	332.121	0.0098555	0.162334	0.0607113	0.951589	0.999995
chr10_13259000_13260999	54.4277	-0.0552473	0.185888	-0.297208	0.766308	0.999995
chr10_13580000_13600999	438.884	-0.0329337	0.168149	-0.19586	0.84472	0.999995
chr10_13603000_13625999	367.07	-0.00483481	0.162965	-0.0296677	0.976332	0.999995
chr10_13682000_13685999	136.288	0.0486086	0.160348	0.303145	0.761779	0.999995
chr10_14059000_14062999	130.663	-0.00994001	0.168913	-0.0588468	0.953074	0.999995
chr10_14093000_14098999	136.963	-0.0299061	0.149524	-0.200009	0.841473	0.999995
chr10_14108000_14121999	268.926	-0.0330943	0.154264	-0.21453	0.830134	0.999995
chr10_14144000_14150999	183.817	-0.0311966	0.157975	-0.197478	0.843454	0.999995
chr10_14189000_14207999	345.205	-0.0334373	0.156121	-0.214175	0.83041	0.999995
chr10_14319000_14340999	565.444	-0.0103937	0.161778	-0.0642467	0.948774	0.999995
chr10_14552000_14557999	119.94	0.0483557	0.18383	0.263046	0.792515	0.999995
chr10_14826000_14836999	195.484	0.0538791	0.164833	0.32687	0.743766	0.999995
chr10_14958000_14961999	157.74	-0.00575007	0.171127	-0.0336013	0.973195	0.999995
chr10_15101000_15114999	333.667	-0.07826	0.160661	-0.487112	0.626179	0.999995
chr10_15498000_15519999	398.93	-0.0349978	0.161855	-0.21623	0.828809	0.999995
chr10_15529000_15556999	458.019	-0.0356292	0.153362	-0.232321	0.816289	0.999995
chr10_15576000_15597999	428.952	0.0174185	0.149253	0.116705	0.907094	0.999995
chr10_15610000_15646999	651.598	-0.000300283	0.162774	-0.00184479	0.998528	0.999995
chr10_15701000_15724999	463.965	0.0106097	0.162541	0.0652735	0.947956	0.999995
chr10_15769000_15776999	203.661	-6.96199e-05	0.174274	-0.000399484	0.999681	0.999995
chr10_15803000_15821999	422.693	-0.0515566	0.172161	-0.299467	0.764584	0.999995
chr10_15891000_15894999	128.817	0.0771315	0.186523	0.413522	0.679224	0.999995
chr10_15903000_15917999	386.345	-0.106263	0.165438	-0.642313	0.52067	0.999995
chr10_15957000_16419999	10286.5	-0.0160738	0.158701	-0.101284	0.919325	0.999995
chr10_16599000_16609999	193.369	-0.105622	0.15467	-0.682881	0.494682	0.999995
chr10_16657000_16666999	312.677	0.0131277	0.163508	0.0802877	0.936008	0.999995
chr10_16744000_16761999	495.643	-0.00471736	0.164629	-0.0286546	0.97714	0.999995
chr10_16772000_16781999	217.563	0.0798062	0.171489	0.465372	0.641665	0.999995
chr10_16863000_16865999	129.09	-0.0782046	0.182899	-0.427582	0.668955	0.999995
chr10_17297000_17309999	344.845	-0.0316334	0.163722	-0.193214	0.846791	0.999995
chr10_17316000_17326999	327.61	-0.0321386	0.160427	-0.200331	0.841222	0.999995
chr10_17378000_17384999	210.023	-0.0342365	0.160537	-0.213263	0.831122	0.999995
chr10_17489000_17497999	190.781	-0.0509251	0.151435	-0.336284	0.736657	0.999995
chr10_17523000_17529999	154.319	0.0647056	0.166224	0.389268	0.697078	0.999995
chr10_17760000_17765999	152.77	0.0468498	0.168437	0.278145	0.780901	0.999995
chr10_18239000_18270999	659.107	-0.0422662	0.160376	-0.263544	0.792132	0.999995
chr10_18295000_18329999	882.56	-0.00276434	0.156736	-0.0176369	0.985929	0.999995
chr10_18339000_18362999	444.881	-0.0606251	0.163954	-0.369769	0.711555	0.999995
chr10_18660000_18681999	371.33	-0.0388297	0.159912	-0.242819	0.808146	0.999995
chr10_18865000_18869999	142.731	0.0261455	0.146554	0.178402	0.858407	0.999995
chr10_18917000_18921999	131.826	0.0707786	0.154581	0.457875	0.647042	0.999995
chr10_19014000_21057999	48915.3	-0.0150161	0.1671	-0.0898629	0.928396	0.999995
chr10_21059000_21097999	742.901	-0.0197391	0.166707	-0.118405	0.905746	0.999995
chr10_21103000_21142999	861.329	-0.00175033	0.16294	-0.0107422	0.991429	0.999995
chr10_21208000_21243999	724.698	0.00753272	0.158038	0.047664	0.961984	0.999995
chr10_21251000_21284999	617.378	-0.0383935	0.158947	-0.241549	0.80913	0.999995
chr10_21318000_21354999	772.483	-0.00905896	0.153513	-0.0590111	0.952943	0.999995
chr10_21383000_21415999	660.18	-0.0167606	0.158179	-0.105959	0.915615	0.999995
chr10_21459000_21521999	1196.72	-0.0119485	0.15409	-0.0775423	0.938192	0.999995
chr10_21605000_21625999	271.221	-0.0677949	0.15863	-0.427378	0.669104	0.999995
chr10_21737000_21749999	246.379	-0.0434921	0.154152	-0.282137	0.777838	0.999995
chr10_21987000_21990999	174.399	0.06476	0.181098	0.357597	0.720645	0.999995
chr10_22061000_22080999	387.635	0.0669016	0.157023	0.426063	0.670062	0.999995
chr10_22102000_22146999	1424.56	-0.0031165	0.165636	-0.0188153	0.984988	0.999995
chr10_22151000_22164999	290.293	-0.0251502	0.172214	-0.146041	0.883889	0.999995
chr10_22173000_22184999	310.202	0.0544531	0.169482	0.321292	0.747989	0.999995
chr10_22223000_22227999	183.631	-0.00546455	0.17976	-0.0303992	0.975749	0.999995
chr10_22314000_22329999	350.989	-0.0564954	0.169518	-0.33327	0.73893	0.999995
chr10_22340000_22372999	1065.14	-0.00930952	0.168315	-0.05531	0.955891	0.999995
chr10_22397000_22419999	580.681	0.0137174	0.163476	0.0839104	0.933128	0.999995
chr10_22428000_22450999	445.113	-0.0088341	0.152876	-0.057786	0.953919	0.999995
chr10_22451000_22470999	480.687	-0.0286949	0.166504	-0.172338	0.863172	0.999995
chr10_22618000_22636999	453.755	-0.0505197	0.158859	-0.318017	0.750472	0.999995
chr10_22647000_22647999	49.3563	0.0299823	0.185854	0.161322	0.87184	0.999995
chr10_22692000_22698999	279.34	0.00924066	0.158597	0.0582651	0.953537	0.999995
chr10_22797000_22820999	944.337	-0.0428875	0.177045	-0.242241	0.808593	0.999995
chr10_23033000_23037999	151.737	-0.0252347	0.166531	-0.151531	0.879557	0.999995
chr10_23057000_23067999	256.017	-0.0412724	0.162206	-0.254444	0.799153	0.999995
chr10_23140000_23163999	405.85	-0.037364	0.153258	-0.243799	0.807387	0.999995
chr10_23169000_23213999	1459.06	-0.0281538	0.162577	-0.173173	0.862516	0.999995
chr10_23229000_23243999	407.162	-0.0238181	0.167917	-0.141845	0.887203	0.999995
chr10_23298000_23332999	744.931	-0.0777778	0.16089	-0.483423	0.628796	0.999995
chr10_23347000_23349999	100.55	0.0700809	0.175099	0.400236	0.688983	0.999995
chr10_23413000_23431999	391.259	-0.00491341	0.158506	-0.0309983	0.975271	0.999995
chr10_23440000_23443999	108.54	-0.00818792	0.166615	-0.0491429	0.960805	0.999995
chr10_23454000_23473999	327.834	-0.0788213	0.156373	-0.50406	0.614219	0.999995
chr10_23506000_23548999	890.057	-0.0244706	0.15865	-0.154242	0.877419	0.999995
chr10_23556000_23568999	357.671	0.000246288	0.152262	0.00161753	0.998709	0.999995
chr10_23795000_23802999	245.475	-0.019592	0.171113	-0.114497	0.908844	0.999995
chr10_23845000_23896999	1309.15	-0.0113685	0.161511	-0.0703881	0.943885	0.999995
chr10_23904000_23932999	568.286	-0.0309029	0.164871	-0.187436	0.851318	0.999995
chr10_23954000_23977999	592.26	-0.0100469	0.166673	-0.0602792	0.951933	0.999995
chr10_23994000_24103999	2303.05	-0.00993336	0.164899	-0.0602389	0.951965	0.999995
chr10_24105000_24481999	8275.83	-0.0202737	0.162179	-0.125008	0.900517	0.999995
chr10_24545000_24599999	1149.73	-0.0131152	0.153238	-0.0855872	0.931795	0.999995
chr10_24611000_24630999	393.858	-0.0330743	0.151322	-0.218569	0.826986	0.999995
chr10_24659000_24678999	386.227	-0.000371638	0.155055	-0.00239682	0.998088	0.999995
chr10_24698000_24726999	500.547	-0.0198106	0.153755	-0.128846	0.89748	0.999995
chr10_24759000_24777999	326.938	-0.0204146	0.144389	-0.141385	0.887565	0.999995
chr10_24943000_24947999	90.6937	-0.0824475	0.17235	-0.478373	0.632385	0.999995
chr10_25049000_25058999	193.204	-0.00239911	0.151252	-0.0158617	0.987345	0.999995
chr10_25163000_25164999	70.3365	-0.0602401	0.178736	-0.337034	0.736091	0.999995
chr10_25208000_25213999	148.647	0.000289581	0.158234	0.00183007	0.99854	0.999995
chr10_25286000_25300999	284.799	-0.00511547	0.159707	-0.0320303	0.974448	0.999995
chr10_25378000_25396999	495.194	-0.0345567	0.154004	-0.224389	0.822455	0.999995
chr10_25410000_25507999	2045.11	-0.0229101	0.153885	-0.148878	0.88165	0.999995
chr10_25522000_25966999	10756.4	-0.0164932	0.161941	-0.101847	0.918878	0.999995
chr10_26039000_26099999	1063.2	-0.0337485	0.152917	-0.220699	0.825327	0.999995
chr10_26117000_26153999	698.982	-0.0375638	0.167215	-0.224644	0.822256	0.999995
chr10_26198000_26255999	1177.22	-0.0589442	0.165574	-0.355998	0.721842	0.999995
chr10_26269000_26304999	819.295	-0.02855	0.160047	-0.178385	0.858421	0.999995
chr10_26317000_26333999	410.092	-0.0102377	0.167396	-0.0611585	0.951233	0.999995
chr10_26383000_26412999	583.729	-0.0326096	0.161502	-0.201915	0.839984	0.999995
chr10_26421000_26429999	205.776	-0.0316265	0.15352	-0.206009	0.836784	0.999995
chr10_26486000_26509999	382.892	-0.0424672	0.1524	-0.278655	0.780509	0.999995
chr10_26623000_26623999	59.2204	-0.00875325	0.191454	-0.0457199	0.963534	0.999995
chr10_26838000_26839999	88.546	0.0711361	0.246164	0.288979	0.772597	0.999995
chr10_27181000_27183999	97.4194	-0.104136	0.173625	-0.599774	0.548657	0.999995
chr10_27274000_27276999	91.5231	-0.0499604	0.179023	-0.279073	0.780189	0.999995
chr10_27588000_27595999	185.397	-0.00567051	0.17262	-0.0328496	0.973795	0.999995
chr10_27701000_27722999	501.614	-0.0609419	0.159617	-0.3818	0.70261	0.999995
chr10_27775000_27787999	329.943	0.00484169	0.171705	0.0281978	0.977504	0.999995
chr10_27872000_27894999	587.894	-0.00625071	0.169198	-0.0369431	0.97053	0.999995
chr10_27921000_27932999	274.133	-0.033984	0.175298	-0.193865	0.846282	0.999995
chr10_28129000_28178999	1070.08	-0.0351523	0.169976	-0.206808	0.83616	0.999995
chr10_28186000_28202999	409.293	0.0112482	0.169413	0.066395	0.947063	0.999995
chr10_28203000_28223999	448.907	-0.0331952	0.169857	-0.19543	0.845056	0.999995
chr10_28317000_28335999	322.189	-0.0926198	0.169107	-0.547699	0.583899	0.999995
chr10_28416000_28429999	372.058	-0.0193778	0.168736	-0.114841	0.908571	0.999995
chr10_28632000_28636999	156.909	-0.0398185	0.177771	-0.223987	0.822767	0.999995
chr10_28696000_28705999	171.929	-0.0676571	0.16991	-0.398195	0.690487	0.999995
chr10_28799000_28815999	446.378	-0.0217834	0.202985	-0.107315	0.914539	0.999995
chr10_28926000_28929999	126.457	-0.0117429	0.167804	-0.0699795	0.94421	0.999995
chr10_29008000_29048999	749.388	-0.0598547	0.160933	-0.371922	0.709951	0.999995
chr10_29059000_29068999	173.279	-0.0813447	0.151955	-0.53532	0.592429	0.999995
chr10_29127000_29154999	525.144	-0.0355017	0.159402	-0.222719	0.823755	0.999995
chr10_29218000_29266999	960.621	-0.0272714	0.159272	-0.171226	0.864046	0.999995
chr10_29376000_29413999	765.364	-0.0108758	0.152982	-0.0710922	0.943324	0.999995
chr10_29445000_29517999	1471.54	-0.0415859	0.153343	-0.271196	0.78624	0.999995
chr10_29548000_29564999	314.146	-0.0495723	0.15828	-0.313194	0.754134	0.999995
chr10_29575000_29591999	404.502	-0.038393	0.156164	-0.245849	0.805799	0.999995
chr10_29620000_29638999	344.127	-0.0463718	0.15909	-0.291481	0.770684	0.999995
chr10_29723000_29728999	236.207	-0.0193546	0.165684	-0.116816	0.907006	0.999995
chr10_29748000_29750999	88.1627	0.0445931	0.160469	0.277892	0.781096	0.999995
chr10_29838000_29838999	40.495	0.0530927	0.190694	0.278418	0.780692	0.999995
chr10_29962000_29965999	122.209	0.0383093	0.168117	0.227873	0.819745	0.999995
chr10_30007000_30010999	190.125	0.0108245	0.21061	0.0513959	0.95901	0.999995
chr10_30117000_30126999	211.827	-0.0106862	0.155733	-0.068619	0.945293	0.999995
chr10_30205000_30229999	451.735	-0.0293218	0.147247	-0.199134	0.842158	0.999995
chr10_30263000_30275999	298.652	-0.0401997	0.154912	-0.2595	0.795249	0.999995
chr10_30432000_30445999	273.952	-0.0142403	0.156529	-0.0909755	0.927512	0.999995
chr10_30483000_30494999	258.758	-0.0129865	0.152172	-0.0853411	0.93199	0.999995
chr10_30535000_30555999	492.387	0.000508917	0.166628	0.00305421	0.997563	0.999995
chr10_30562000_30567999	159.407	-0.00140128	0.168953	-0.00829389	0.993383	0.999995
chr10_30583000_30591999	222.823	0.0282947	0.176098	0.160676	0.872349	0.999995
chr10_30693000_30694999	81.8287	-0.00731668	0.176808	-0.041382	0.966991	0.999995
chr10_30968000_30971999	124.128	-0.038953	0.177545	-0.219398	0.82634	0.999995
chr10_31001000_31003999	120.958	-0.0688821	0.162294	-0.424427	0.671254	0.999995
[truncated: 18,948 more rows]
